# Supplementary material for: Using UAV-Based Temporal Spectral Indices to Dissect Changes in the Stay-Green Trait in Wheat
Source: Plant Phenomics. 2024 Apr 30;6:0171. doi: 10.34133/plantphenomics.0171 (PMC11062509; doi:10.34133/plantphenomics.0171)
Supplement: Supplementary 1 — Figs. S1 to S14 Tables S1 to S9 [file plantphenomics.0171.f1.zip]

Archive with 2 entries (2 files):
- Supplementary Figs.docx
- Supplementary Tables.xlsx
