# Supplementary material for: Using UAV-Based Temporal Spectral Indices to Dissect Changes in the Stay-Green Trait in Wheat
Source: Plant Phenomics. 2024 Apr 30;6:0171. doi: 10.34133/plantphenomics.0171 (PMC11062509; doi:10.34133/plantphenomics.0171)
Supplement: Supplementary 1 — Figs. S1 to S14 Tables S1 to S9 [file plantphenomics.0171.f1.zip › Supplementary Tables.xlsx]

## Sheet: Table S1
Table S1 Summary of the 565 worldwide wheat accessions.
660K array ID	Name or pedigree	Released time	Planting area	Type
Ta000001	Ruihuamai 520	2014	CHN: Jiangsu	Modern Chinese cultivars
Ta000003	Ruihuamai 518	2018	CHN: Jiangsu	Modern Chinese cultivars
Ta000011	Ruihua 549	2020	CHN: Jiangsu	Modern Chinese cultivars
Ta000021	Huaimai 46	Post-2011	CHN: Jiangsu	Breeding line
Ta000033	Zhengmai 1860	2019	CHN: Henan	Modern Chinese cultivars
Ta000040	Xinong 528	2010	CHN: Shaanxi	Modern Chinese cultivars
Ta000059	Zhongmai 99	2015	CHN: Henan	Breeding line
Ta000061	Shannong 116	2017	CHN: Shandong	Modern Chinese cultivars
Ta000077	Zhengmai 151	Post-2010	CHN: Henan	Breeding line
Ta000083	Bainong 4199	2017	CHN: Henan	Modern Chinese cultivars
Ta000099	Huaimai 304	Post-2010	CHN: Jiangsu	Breeding line
Ta000100	Xinong 364	2019	CHN: Shaanxi	Modern Chinese cultivars
Ta000102	Zhongnongmai 4008	2017	CHN: Beijing	Breeding line
Ta000112	Huaimai 1196	Post-2010	CHN: Jiangsu	Breeding line
Ta000117	Yikemai 1506	2017	CHN: Jiangsu	Modern Chinese cultivars
Ta000120	Zhongmai 578	2019	CHN: Henan	Modern Chinese cultivars
Ta000121	Xuyan 5	2021	CHN: Henan	Breeding line
Ta000127	Wanfeng 269	2020	CHN: Henan	Modern Chinese cultivars
Ta000130	Huaimai 20	2003	CHN: Jiangsu	Modern Chinese cultivars
Ta000131	Jimai 60	2019	CHN: Shandong	Modern Chinese cultivars
Ta000132	Ji 954072	2017	CHN: Shandong	Breeding line
Ta000133	Jimai 45	2017	CHN: Shandong	Breeding line
Ta000134	Ji'nan 17	1993	CHN: Shandong	Modern Chinese cultivars
Ta000135	Jimai 43	2019	CHN: Shandong	Breeding line
Ta000154	Opata/Rayon//Kauz/3/Pfau/Milan	Post-2000	MOR	Introduced modern cultivars
Ta000157	Beijing 8	1962	CHN: Beijing	Modern Chinese cultivars
Ta000159	Hanxuan 10	1966	CHN: Shanxi	Modern Chinese cultivars
Ta000160	Heng 136	2005	CHN: Hebei	Modern Chinese cultivars
Ta000161	Heng 6632	2006	CHN: Hebei	Modern Chinese cultivars
Ta000162	Jimai 3	2003	CHN: Henan	Modern Chinese cultivars
Ta000163	Ji'nan 2	1960	CHN: SHandong	Modern Chinese cultivars
Ta000164	Jinmai 33	1990	CHN: Shanxi	Modern Chinese cultivars
Ta000165	Jinmai 47	1992	CHN: Shanxi	Modern Chinese cultivars
Ta000166	Jinmai 54	1996	CHN: Shanxi	Modern Chinese cultivars
Ta000167	Liangxing 99	2001	CHN: Shandong	Modern Chinese cultivars
Ta000169	Luohan 1	1985	CHN: Henan	Modern Chinese cultivars
Ta000170	Luohan 2	1998	CHN: Henan	Modern Chinese cultivars
Ta000174	Luohan 8	2006	CHN: Henan	Modern Chinese cultivars
Ta000175	Luohan 9	2009	CHN: Henan	Modern Chinese cultivars
Ta000176	Mentana	1913	ITA: Lazio	Introduced modern cultivars
Ta000177	Pingmai 02-16	2009	CHN: Henan	Modern Chinese cultivars
Ta000178	Shijiazhuang 8	2001	CHN: Hebei	Modern Chinese cultivars
Ta000181	Xinong 928	2005	CHN: Shaanxi	Modern Chinese cultivars
Ta000183	Yannong 836	2010	CHN: Shandong	Modern Chinese cultivars
Ta000184	Yangguang 851	2012	CHN: Henan	Modern Chinese cultivars
Ta000185	Yumai 48	1997	CHN: Henan	Modern Chinese cultivars
Ta000186	Yunhan 618	2010	CHN: Shanxi	Modern Chinese cultivars
Ta000188	Chang 6359	2005	CHN: Shanxi	Modern Chinese cultivars
Ta000189	Changhan 58	2004	CHN: Shaanxi	Modern Chinese cultivars
Ta000190	St1472/506	1965	CHN: Henan	Introduced modern cultivars
Ta000193	Linkang 11	2004	CHN: Shanxi	Modern Chinese cultivars
Ta000194	Yunhan 805	2011	CHN: Shanxi	Modern Chinese cultivars
Ta000195	Yunhan 20410	2007	CHN: Shanxi	Modern Chinese cultivars
Ta000198	Chang 6878	2002	CHN: Shanxi	Modern Chinese cultivars
Ta000200	Aikang 58	2005	CHN: Henan	Modern Chinese cultivars
Ta000202	Bainong 3217	1975	CHN: Henan	Modern Chinese cultivars
Ta000203	Fengchan 3	1966	CHN: Shaanxi	Modern Chinese cultivars
Ta000204	Fengdecunmai1	2011	CHN: Henan	Modern Chinese cultivars
Ta000205	Gaoyou 503	1997	CHN: Shaanxi	Modern Chinese cultivars
Ta000207	Huaimai 18	1999	CHN: Jiangsu	Modern Chinese cultivars
Ta000209	Jiaomai 266	2012	CHN: Henan	Modern Chinese cultivars
Ta000211	Lumai 14	1986	CHN: Shandong	Modern Chinese cultivars
Ta000213	Luomai 18	2012	CHN: Henan	Modern Chinese cultivars
Ta000214	Luomai 22	2008	CHN: Henan	Modern Chinese cultivars
Ta000215	Ping'an 8	2011	CHN: Henan	Modern Chinese cultivars
Ta000216	Shannong 45	1999	CHN: Shandong	Modern Chinese cultivars
Ta000217	Shaannong 253	2001	CHN: Shaanxi	Modern Chinese cultivars
Ta000218	Shimai 15	2005	CHN: Hebei	Modern Chinese cultivars
Ta000220	Xiaoyan 22	1998	CHN: Shaanxi	Modern Chinese cultivars
Ta000222	Xinmai 26	2010	CHN: Henan	Modern Chinese cultivars
Ta000223	Xuke 718	2012	CHN: Henan	Modern Chinese cultivars
Ta000225	Yujiao 5	2011	CHN: Henan	Modern Chinese cultivars
Ta000227	Zhongyu 12	2008	CHN: Henan	Modern Chinese cultivars
Ta000232	Xinong 2000	2000	CHN: Shaanxi	Modern Chinese cultivars
Ta000301	Hubara-5/Angi-1	Post-2000	MOR	Introduced modern cultivars
Ta000304	Florkwa-2/6/Saker´S´/5/Rbs/Anza	Post-2000	MOR	Introduced modern cultivars
Ta000306	Kauz´S´/Florkwa-1//Goumria-3	Post-2000	MOR	Introduced modern cultivars
Ta000316	Mellal-1/Ouedzem-1	Post-2010	MOR	Introduced modern cultivars
Ta000319	Zemamra-5/Zemamra-5	Post-2000	MOR	Introduced modern cultivars
Ta000322	Tinamou-2//Tevee-1/Shuha-6	Post-2000	MOR	Introduced modern cultivars
Ta000324	Alttar 84/Ae.Squarrosa(219)//Seri/3/Massira	Post-2000	MOR	Introduced modern cultivars
Ta000329	Munia//Chen/Altar 84/3/Chen/Aegilops Squarrosa(Taus)//Bcn/4/Marchouch-8	Post-2010	MOR	Introduced modern cultivars
Ta000335	Karawan-1/Tallo 3//Jadida-2	Post-2000	MOR	Introduced modern cultivars
Ta000339	Massira/Safi-1	Post-2000	MOR	Introduced modern cultivars
Ta000348	Mouka-4*2/4/Kea´S´/3/Mn72252//Hd2170/Bow´S´	Post-2000	MOR	Introduced modern cultivars
Ta000351	Saada	1989	MOR	Introduced modern cultivars
Ta000352	Aguilal	1997	MOR	Introduced modern cultivars
Ta000353	Chinese Spring	1924	CHN: Sichuan	Chinese landraces
Ta000356	Hesheng 2	1987	CHN: Shandong	Modern Chinese cultivars
Ta000357	Baletka	2008	CZE	Introduced modern cultivars
Ta000359	Bodycek (PI 668229)	2010	CZE	Introduced modern cultivars
Ta000363	Dagmar	2012	CZE	Introduced modern cultivars
Ta000366	Matylda	2011	CZE	Introduced modern cultivars
Ta000367	Secese (PI 668210)	2009	CZE	Introduced modern cultivars
Ta000368	Seladon (PI 668133)	2009	CZE	Introduced modern cultivars
Ta000370	Caodasui	1984	CHN: Shaanxi	Modern Chinese cultivars
Ta000371	Ligao 6	2006	CHN: Shaanxi	Modern Chinese cultivars
Ta000372	Zhengmai 9405	2000	CHN: Henan	Modern Chinese cultivars
Ta000373	Zaoyou 504	1993	CHN: Shaanxi	Modern Chinese cultivars
Ta000374	Xiaoyan 81	2003	CHN: Shaanxi	Modern Chinese cultivars
Ta000376	Yumai 18	1982	CHN: Henan	Modern Chinese cultivars
Ta000377	Jing 771	1981	CHN: Beijing	Modern Chinese cultivars
Ta000378	Opata 85	1985	MEX: CiudaddeMéxico	Introduced modern cultivars
Ta000381	Suneca (PI 483054)	1982	AUS	Introduced modern cultivars
Ta000382	Banks (PI 442899)	1979	AUS	Introduced modern cultivars
Ta000383	Gabo	1945	AUS: NewSouthWales	Introduced modern cultivars
Ta000385	Ciano (PI 412960)	1969	MEX	Introduced modern cultivars
Ta000386	Hartog ( PI-483052)	1982	AUS: Queensland	Introduced modern cultivars
Ta000389	Reeves (PI 572695)	1989	AUS	Introduced modern cultivars
Ta000399	Viginta (AUS-23763)	1984	SVK	Introduced modern cultivars
Ta000402	Wilhelmina	1914	NED	Introduced modern cultivars
Ta000403	Fronteira (PI-103832)	1932	BRA: Rio-Grande-Do-Sul	Introduced modern cultivars
Ta000404	Penjamo 62 (PI 337368)	1962	MEX: CiudaddeMéxico	Introduced modern cultivars
Ta000405	Siete Cerros 66	1969	MEX: CiudaddeMéxico	Introduced modern cultivars
Ta000408	Colt (PI 476975)	1983	USA	Introduced modern cultivars
Ta000409	Pavon F 76 (PI 519847)	1976	MEX: CiudaddeMéxico	Introduced modern cultivars
Ta000411	LermaRojo 64 (CItr 13929)	1964	MEX	Introduced modern cultivars
Ta000412	Pitic 62 (PI 342644)	1964	MEX: CiudaddeMéxico	Introduced modern cultivars
Ta000413	Sonalika (PI 337371)	1967	IND	Introduced modern cultivars
Ta000416	Zimai	Pre-1950	CHN: Yunnan	Chinese landraces
Ta000419	Yanmai 8911	1997	CHN: Shaanxi	Modern Chinese cultivars
Ta000421	Xinong 1043	1999	CHN: Shaanxi	Modern Chinese cultivars
Ta000423	Fothand	NA	NA	Introduced modern cultivars
Ta000428	Xinong 3517	2007	CHN: Shaanxi	Modern Chinese cultivars
Ta000431	Caoxuan 5	1960	CHN: Qinghai	Modern Chinese cultivars
Ta000432	AVS	2006	AUS: Melbourne	Introduced modern cultivars
Ta000433	Vicam F 70	1970	MEX	Introduced modern cultivars
Ta000439	Lusitano (S) (PI 204060)	1952	POR	Introduced modern cultivars
Ta000444	Arduini (PI 191392)	Pre-1950	Ethiopia	Introduced modern cultivars
Ta000454	Fln-Acc×Ana 75	1986	PAK: Punjab	Introduced modern cultivars
Ta000455	Garnet (PI 192369)	1925	CAN: Ontario	Introduced modern cultivars
Ta000458	Xinong 889	2005	CHN: Shaanxi	Modern Chinese cultivars
Ta000460	Guixie 3	2010	CHN: Guizhou	Modern Chinese cultivars
Ta000467	Plainsman	1964	USA	Introduced modern cultivars
Ta000469	Baonong 8865-15-25	1998	CHN: Shaanxi	Modern Chinese cultivars
Ta000470	Xingzi 9104	1994	CHN: Guizhou	Modern Chinese cultivars
Ta000472	Buc/Bjy	1978	MEX	Introduced modern cultivars
Ta000474	Hungarian (PI 251908)	1900	TUR	Introduced modern cultivars
Ta000476	Heng 4399	2003	CHN: Hebei	Modern Chinese cultivars
Ta000477	Hengguan 35	2004	CHN: Hebei	Modern Chinese cultivars
Ta000479	Gaoyou 2018	2008	CHN: Hebei	Modern Chinese cultivars
Ta000480	Hanmai 15	2005	CHN: Hebei	Modern Chinese cultivars
Ta000481	Han 6172	1995	CHN: Hebei	Modern Chinese cultivars
Ta000483	Jimai 32	1989	CHN: Hebei	Modern Chinese cultivars
Ta000486	Jinmai 90	2009	CHN: Shanxi	Modern Chinese cultivars
Ta000487	Raomai 16	2008	CHN: Shanxi	Modern Chinese cultivars
Ta000489	LinY 8159	2010	CHN: Shanxi	Modern Chinese cultivars
Ta000491	Yunhan 719	2008	CHN: Shanxi	Modern Chinese cultivars
Ta000494	Yunhan 22-33	2005	CHN: Shanxi	Modern Chinese cultivars
Ta000495	Luohan 6	2006	CHN: Henan	Modern Chinese cultivars
Ta000498	Luohan 11	2007	CHN: Henan	Modern Chinese cultivars
Ta000499	Luohan 13	2007	CHN: Henan	Modern Chinese cultivars
Ta000500	Changmai 251	2010	CHN: Shanxi	Modern Chinese cultivars
Ta000508	Huamai 5	2006	CHN: Jiangsu	Modern Chinese cultivars
Ta000509	Sumai 188	2010	CHN: Jiangsu	Modern Chinese cultivars
Ta000510	Taikong 6	1999	CHN: Henan	Modern Chinese cultivars
Ta000512	Xinfumai 1	2007	CHN: Anhui	Modern Chinese cultivars
Ta000513	An 0817	2016	CHN: Anhui	Modern Chinese cultivars
Ta000516	Xinmai 8	2007	CHN: Anhui	Modern Chinese cultivars
Ta000517	Huaimai 25	2005	CHN: Jiangsu	Modern Chinese cultivars
Ta000518	Wanmai 68	2006	CHN: Anhui	Modern Chinese cultivars
Ta000519	Shannong 20	2007	CHN: Shandong	Modern Chinese cultivars
Ta000520	Huaimai 22	2003	CHN: Jiangsu	Modern Chinese cultivars
Ta000521	Yannong 5158	2007	CHN: Shandong	Modern Chinese cultivars
Ta000522	Yannong 21	2004	CHN: Shandong	Modern Chinese cultivars
Ta000524	Shiyou 20	2009	CHN: Hebei	Modern Chinese cultivars
Ta000527	Hemai 17	2008	CHN: Shandong	Modern Chinese cultivars
Ta000528	Liangxing 77	2008	CHN: Shandong	Modern Chinese cultivars
Ta000529	Linmai 2	2004	CHN: Shandong	Modern Chinese cultivars
Ta000530	Shannong 15	2004	CHN: Shandong	Modern Chinese cultivars
Ta000532	Yannong 0428	2006	CHN: Shangdong	Modern Chinese cultivars
Ta000533	Qingnong 2	2008	CHN: Shandong	Modern Chinese cultivars
Ta000534	Yannong 999	2011	CHN: Shandong	Modern Chinese cultivars
Ta000536	Shannong 14	2004	CHN: Shandong	Modern Chinese cultivars
Ta000537	Heima 1	2000	CHN: Shandong	Modern Chinese cultivars
Ta000538	Luyuan 502	2008	CHN: Shandong	Modern Chinese cultivars
Ta000541	Tainong 18	2008	CHN: Shandong	Modern Chinese cultivars
Ta000542	Luomai 4	2003	CHN: Henan	Modern Chinese cultivars
Ta000543	Zhoumai 16	2002	CHN: Henan	Modern Chinese cultivars
Ta000544	Zhongyu 10	2003	CHN: Henan	Modern Chinese cultivars
Ta000547	Yumai 58	1998	CHN: Henan	Modern Chinese cultivars
Ta000550	Rumai 0319	2006	CHN: Henan	Modern Chinese cultivars
Ta000551	Pumai 9	2000	CHN: Henan	Modern Chinese cultivars
Ta000553	Xuke 1	2007	CHN: Henan	Modern Chinese cultivars
Ta000555	Fanmai 8	2009	CHN: Henan	Modern Chinese cultivars
Ta000557	Zhengmai 7698	2009	CHN: Henan	Modern Chinese cultivars
Ta000559	Yumai 49	1996	CHN: Henan	Modern Chinese cultivars
Ta000562	Ping'an 6	2004	CHN: Henan	Modern Chinese cultivars
Ta000564	Guomai 0319	2009	CHN: Henan	Modern Chinese cultivars
Ta000566	Zhengnong 17	2001	CHN: Henan	Modern Chinese cultivars
Ta000569	Emai 580	2012	CHN: Hubei	Modern Chinese cultivars
Ta000570	Xiangmai 25	2006	CHN: Hubei	Modern Chinese cultivars
Ta000573	Chuanmai 104	2012	CHN: Sichuan	Modern Chinese cultivars
Ta000574	Xikemai 2	2002	CHN: Sichuan	Modern Chinese cultivars
Ta000576	Neimai 836	2005	CHN: Sichuan	Modern Chinese cultivars
Ta000577	Chuanmai 107	1996	CHN: Sichuan	Modern Chinese cultivars
Ta000578	Yunmai 56	1996	CHN: Yunnan	Modern Chinese cultivars
Ta000579	Xinong 509	2008	CHN: Shaanxi	Modern Chinese cultivars
Ta000580	Zhongmai 895	2010	CHN: Beijing	Modern Chinese cultivars
Ta000584	Xiaoyan 15	Post-2010	CHN: Shaanxi	Modern Chinese cultivars
Ta000586	Shaanmai 139	2009	CHN: Shaanxi	Modern Chinese cultivars
Ta000587	Xinong 9871	2006	CHN: Shaanxi	Modern Chinese cultivars
Ta000589	Changwu 521	2001	CHN: Shaanxi	Modern Chinese cultivars
Ta000596	Xikemai 6	2004	CHN: Sichuan	Modern Chinese cultivars
Ta000597	Yumai 13	2008	CHN: Chongqing	Modern Chinese cultivars
Ta000598	Xinong 658	2012	CHN: Shaanxi	Modern Chinese cultivars
Ta000599	Zhongluo 08-2	2009	CHN: Henan	Modern Chinese cultivars
Ta000600	Guomai 301	2009	CHN: Henan	Modern Chinese cultivars
Ta000601	Zhouyuan 9369	2004	CHN: Shandong	Modern Chinese cultivars
Ta000602	Qingfeng 1	1976	CHN: Gansu	Modern Chinese cultivars
Ta000603	Liangxing 66	2008	CHN: Shandong	Modern Chinese cultivars
Ta000604	Lumai 7	1981	CHN: Shandong	Modern Chinese cultivars
Ta000606	Kexin 9	2006	CHN: Shandong	Modern Chinese cultivars
Ta000608	Shimai 18	2008	CHN: Hebei	Modern Chinese cultivars
Ta000613	Beijing 0045	2004	CHN: Beijing	Modern Chinese cultivars
Ta000615	Shaan 253	2001	CHN: Shaanxi	Modern Chinese cultivars
Ta000617	Wanmai 33	1997	CHN: Anhui	Modern Chinese cultivars
Ta000618	Enesco	1995	FRA	Introduced modern cultivars
Ta000620	Jimai 24	1986	CHN: Hebei	Modern Chinese cultivars
Ta000622	Liaomai 16	2000	CHN: Shandong	Modern Chinese cultivars
Ta000623	Changfeng 4	Pre-2000	CHN: Beijing	Modern Chinese cultivars
Ta000624	Aifeng 3	1971	CHN: Shaanxi	Modern Chinese cultivars
Ta000627	Shaanmai 159	2008	CHN: Shaanxi	Modern Chinese cultivars
Ta000629	Yumai 2	1977	CHN: Henan	Modern Chinese cultivars
Ta000630	Xinmai 9	1999	CHN: Henan	Modern Chinese cultivars
Ta000631	Zhongjiao 2	2006	CHN: Henan	Modern Chinese cultivars
Ta000635	Zijiehong	Pre-1950	CHN: Shandong	Chinese landraces
Ta000639	Taixue 12	2011	CHN: Henan	Modern Chinese cultivars
Ta000643	Yumai 54	1996	CHN: Henan	Modern Chinese cultivars
Ta000645	Taishan 21	2000	CHN: Shandong	Modern Chinese cultivars
Ta000647	Zhengmai 9023	2001	CHN: Henan	Modern Chinese cultivars
Ta000652	Xiannong 151	1982	CHN: Shaanxi	Modern Chinese cultivars
Ta000653	Sumai 6	1993	CHN: Jiangsu	Modern Chinese cultivars
Ta000657	Yanzhan 1	1997	CHN: Henan	Modern Chinese cultivars
Ta000660	Mianmai 37	2004	CHN: Sichuan	Modern Chinese cultivars
Ta000662	Zhongmai 9	1991	CHN: Beijing	Modern Chinese cultivars
Ta000664	Xiaoyan 6	1979	CHN: Shaanxi	Modern Chinese cultivars
Ta000665	Jining 13	2000	CHN: Shandong	Modern Chinese cultivars
Ta000666	Laizhou 953	1989	CHN: Shandong	Modern Chinese cultivars
Ta000667	Zhongmai 175	2007	CHN: Beijing	Modern Chinese cultivars
Ta000669	Xinong 88	1995	CHN: Shaanxi	Modern Chinese cultivars
Ta000670	Xuzhou 21	1986	CHN: Jiangsu	Modern Chinese cultivars
Ta000675	Lunxuan 987	2003	CHN: Beijing	Modern Chinese cultivars
Ta000676	Chuanyu 20	2007	CHN: Sichuan	Modern Chinese cultivars
Ta000677	Mianyang 26	1990	CHN: Sichuan	Modern Chinese cultivars
Ta000678	Dromedaris (PI 227194)	1952	South Africa: Cape-Province	Introduced modern cultivars
Ta000679	Camacrania	1956	BRA	Introduced modern cultivars
Ta000681	Becejka	1976	YUG: Serbia	Introduced modern cultivars
Ta000683	Wanmai 19	1991	CHN: Anhui	Modern Chinese cultivars
Ta000685	Shannong 12	2003	CHN: Shandong	Modern Chinese cultivars
Ta000687	Mexifen ( AUS 15978)	1973	CHL	Introduced modern cultivars
Ta000688	Fan 6	1969	CHN: Sichuan	Modern Chinese cultivars
Ta000689	Heibao	1999	CHN: Gansu	Modern Chinese cultivars
Ta000693	Xuzhou 24	1993	CHN: Jiangsu	Modern Chinese cultivars
Ta000695	Ji'nan 13	1977	CHN: Shangdong	Modern Chinese cultivars
Ta000698	Zhongyou 206	2007	CHN: Shanxi	Modern Chinese cultivars
Ta000699	Hongmangyouzimai	Pre-1950	CHN: Ningxia	Chinese landraces
Ta000700	Hongmai	Pre-1950	CHN: Qinghai	Chinese landraces
Ta000704	Yangmai 158	1993	CHN: Jiangsu	Modern Chinese cultivars
Ta000706	Weimai 8	2003	CHN: Shandong	Modern Chinese cultivars
Ta000708	Jimai 1	1969	CHN: Hebei	Modern Chinese cultivars
Ta000709	Zhemai 1	1970	CHN: Zhejiang	Modern Chinese cultivars
Ta000710	Jingshuang 16	1981	CHN: Beijing	Modern Chinese cultivars
Ta000712	Ningmai 3	1973	CHN: Jiangsu	Modern Chinese cultivars
Ta000716	Huixianhong	1930	CHN: Henan	Chinese landraces
Ta000717	Ningchun 13	1990	CHN: Ningxia	Modern Chinese cultivars
Ta000721	Kehong 1	1990	CHN: Hebei	Modern Chinese cultivars
Ta000722	Zhongyou 9507	1999	CHN: Beijing	Modern Chinese cultivars
Ta000723	Shijiazhuang 54	1964	CHN: Hebei	Modern Chinese cultivars
Ta000726	Saet	1989	CHL	Introduced modern cultivars
Ta000727	Gaboto	1957	ARG	Introduced modern cultivars
Ta000729	Orofen (CItr 14038)	1958	CHL: LaAraucanía	Introduced modern cultivars
Ta000731	Fengkang 8	1980	CHN: Beijing	Modern Chinese cultivars
Ta000733	Bima 4	1947	CHN: Shaanxi	Modern Chinese cultivars
Ta000734	AC vista	1996	CAN: Saskatchewan	Introduced modern cultivars
Ta000735	Abbondanza	1969	ITA	Introduced modern cultivars
Ta000736	Jingzhou 66	1976	CHN: Hubei	Modern Chinese cultivars
Ta000738	Jimai6	1976	CHN: Hebei	Modern Chinese cultivars
Ta000739	Gaoyuan 602	1982	CHN: Qinghai	Modern Chinese cultivars
Ta000740	Yannong 15	1976	CHN: Shangdong	Modern Chinese cultivars
Ta000742	Jinmai 2148	1984	CHN: Fujian	Modern Chinese cultivars
Ta000744	Beijing 10	1965	CHN: Beijing	Modern Chinese cultivars
Ta000746	Jichun 1016	1970	CHN: Jilin	Modern Chinese cultivars
Ta000747	Longchun 8	1975	CHN: Gansu	Modern Chinese cultivars
Ta000748	Pingyang 181	1977	CHN: Shanxi	Modern Chinese cultivars
Ta000750	Sumai 3	1970	CHN: Jiangsu	Modern Chinese cultivars
Ta000752	Xinchun 2	1984	CHN: Xinjiang	Modern Chinese cultivars
Ta000753	Sanyuehuang	Pre-1950	CHN: Henan	Chinese landraces
Ta000757	Ji'nan 9	1965	CHN: Shandong	Modern Chinese cultivars
Ta000759	Hongheshangtou	Pre-1950	CHN: Shaanxi	Chinese landraces
Ta000764	Hongxiuzi	Pre-1950	CHN: Shandong	Chinese landraces
Ta000765	Baipu	Pre-1950	CHN: Zhejiang	Chinese landraces
Ta000766	Indexa (PI 304916)	1966	MOR	Introduced modern cultivars
Ta000768	Amazon	1929	AUS: New-South-Wales	Introduced modern cultivars
Ta000769	Duiker (PI 227195)	1949	South Africa: Cape-Province	Introduced modern cultivars
Ta000771	Jiangdongmen	1925	CHN: Jiangsu	Chinese landraces
Ta000778	Kangdingxiaomai	Pre-1950	CHN: Sichuan	Chinese landraces
Ta000780	Yuqiumai	Pre-1950	CHN: Guizhou	Chinese landraces
Ta000781	Hongkeyoumang	Pre-1950	CHN: Hunan	Chinese landraces
Ta000784	Baihuamai	Pre-1951	CHN: Guizhou	Chinese landraces
Ta000785	Zipi	Pre-1952	CHN: Sichuan	Chinese landraces
Ta000786	Ardito	1916	ITA	Introduced modern cultivars
Ta000787	Zhengzhou 8960	Pre-2000	CHN: Henan	Modern Chinese cultivars
Ta000790	Mianyang 31	1997	CHN: Sichuan	Modern Chinese cultivars
Ta000791	Pingyuan 50	Pre-1950	CHN: Henan	Chinese landraces
Ta000792	Early Premium	1937	USA: Missouri	Introduced modern cultivars
Ta000793	Suwon 86	1947	KOR: Kyonggi	Introduced modern cultivars
Ta000797	Padus	1997	ITA	Introduced modern cultivars
Ta000798	Serio	1993	ITA: Ancona	Introduced modern cultivars
Ta000799	Sagittario	1994	ITA: Bologna	Introduced modern cultivars
Ta000801	Soissons (PI 573744)	1987	FRA	Introduced modern cultivars
Ta000803	Jacui (PI 520498)	1973	BRA: Rio-Grande-Do-Sul	Introduced modern cultivars
Ta000806	Freedom (PI-562382)	1991	USA: Ohio	Introduced modern cultivars
Ta000807	Attila (PI 351590)	1990 or 1953	Mexico or GER	Introduced modern cultivars
Ta000809	Shanqianmai	1972	CHN	Chinese landraces
Ta000811	Lumai 5	1981	CHN: Shandong	Modern Chinese cultivars
Ta000814	Nongda 36	1957	CHN: Beijing	Modern Chinese cultivars
Ta000815	Qingchun 5	1969	CHN: Qinghai	Modern Chinese cultivars
Ta000817	Wanmai 50	2004	CHN: Anhui	Modern Chinese cultivars
Ta000818	Xiaohongmai	1900	CHN: Qinghai	Chinese landraces
Ta000819	Xiaoyan 4	1972	CHN: Shaanxi	Modern Chinese cultivars
Ta000821	Yumai 19	1991	CHN: Henan	Modern Chinese cultivars
Ta000822	Huimaoafu	1968	CHN: Henan	Modern Chinese cultivars
Ta000824	Zhoumai 32	2018	CHN: Henan	Modern Chinese cultivars
Ta000827	Lageadinho (PI 197660 )	1947	BRA: Rio-Grande-Do-Sul	Introduced modern cultivars
Ta000831	Khomrok (PI 182714)	1949	SYR: AlḨasakah	Introduced modern cultivars
Ta000832	Rash Kool (PI 208903)	1953	IRA	Introduced modern cultivars
Ta000836	Aurore 4323 A (PI 191945)	1914	AUS	Introduced modern cultivars
Ta000837	Salti Naimya (PI 234385)	1956	JOR	Introduced modern cultivars
Ta000841	Luomai 23	2007	CHN: Henan	Modern Chinese cultivars
Ta000845	Homara No 44 (PI 208895)	1953	IRQ	Introduced modern cultivars
Ta000847	Zhoumai 22	2007	CHN: Henan	Modern Chinese cultivars
Ta000849	Hindi (PI 66057)	1926	IND	Introduced modern cultivars
Ta000851	Penny (PI 42116)	1900	AUS: Western-Australia	Introduced modern cultivars
Ta000852	Red Fife (CItr 6196)	1918	CAN	Introduced modern cultivars
Ta000853	Mac's-White (PI 67867)	1917	AUS: Victoria	Introduced modern cultivars
Ta000854	John-Brown (PI 36582)	1890	AUS: NewSouthWales	Introduced modern cultivars
Ta000864	Chih 95.10.1	1960	MEX	Introduced modern cultivars
Ta000872	Red Kamsereti (PI 270005)	1960	PAK: Gilgit-Baltistan	Introduced modern cultivars
Ta000873	O.S. Jakowski (PI 129518)	1938	POL: Krakow	Introduced modern cultivars
Ta000874	Fife	1860	CAN	Introduced modern cultivars
Ta000876	Ghabagheb (PI 182703)	1949	SYR: AsSuwaydā'	Introduced modern cultivars
Ta000878	Baihuomai	Pre-1950	CHN: Henan	Chinese landraces
Ta000881	Xunong 7	2010	CHN: Henan	Modern Chinese cultivars
Ta000883	Shi 4185	1995	CHN: Hebei	Modern Chinese cultivars
Ta000884	Yangmai 13	2002	CHN: Jiangsu	Modern Chinese cultivars
Ta000885	Jimai 20	2003	CHN: Shandong	Modern Chinese cultivars
Ta000887	Jimai 38	1993	CHN: Hebei	Modern Chinese cultivars
Ta000890	Shiluan 02-1	2004	CHN: Hebei	Modern Chinese cultivars
Ta000893	Zhongmai 415	2010	CHN: Beijing	Modern Chinese cultivars
Ta000894	Sirmione	1998	ITA	Introduced modern cultivars
Ta000897	Shaan 229	1993	CHN: Shaanxi	Modern Chinese cultivars
Ta000898	Zhongxin 78	2009	CHN: Henan	Modern Chinese cultivars
Ta000899	Taishan 23	2004	CHN: Shandong	Modern Chinese cultivars
Ta000900	Zimai 12	2001	CHN: Shandong	Modern Chinese cultivars
Ta000902	Yannong 22	2002	CHN: Shandong	Modern Chinese cultivars
Ta000903	Neijiang 31	1960	CHN: Sichuan	Modern Chinese cultivars
Ta000905	Xingmai 1	NA	CHN: Hebei	Modern Chinese cultivars
Ta000909	Nongda 211	2007	CHN: Henan	Modern Chinese cultivars
Ta000911	Yangmai 16	2004	CHN: Jiangsu	Modern Chinese cultivars
Ta000912	Shaanyou 225	1993	CHN: Shaanxi	Modern Chinese cultivars
Ta000913	Jimai 19	2001	CHN: Shandong	Modern Chinese cultivars
Ta000916	Faro (CItr 17590)	1976	USA: Oregon	Introduced modern cultivars
Ta000919	Primoasi	1996	ITA: Bologna	Introduced modern cultivars
Ta000920	Jinfeng 1	1989	CHN: Tianjin	Modern Chinese cultivars
Ta000921	Lumai 21	1991	CHN: Shandong	Modern Chinese cultivars
Ta000922	Weimai 6	1992	CHN: Shandong	Modern Chinese cultivars
Ta000923	Mianyang 11	1976	CHN: Sichuan	Modern Chinese cultivars
Ta000925	Mianyang 20	1984	CHN: Sichuan	Modern Chinese cultivars
Ta000927	Anhui 11	1966	CHN: Anhui	Modern Chinese cultivars
Ta000928	Baiyoumai	Pre-1950	CHN: Jiangsu	Chinese landraces
Ta000930	Taishan 4	1970	CHN: Shandong	Modern Chinese cultivars
Ta000932	Colotana (PI 214392)	1954	BRA	Introduced modern cultivars
Ta000933	Jinmai 31	1983	CHN: Shanxi	Modern Chinese cultivars
Ta000935	Centauro	1983	ITA: Bologna	Introduced modern cultivars
Ta000937	Ji 5265	2008	CHN: Hebei	Modern Chinese cultivars
Ta000939	Yangmai 18	2008	CHN: Jiangsu	Modern Chinese cultivars
Ta000944	AC Foremost	1995	CAN: Alberta	Introduced modern cultivars
Ta000945	Emai 16	2002	CHN: Hubei	Modern Chinese cultivars
Ta000946	Ningnuomai1	2003	CHN: Jiangsu	Modern Chinese cultivars
Ta000950	Chuanmai 8	1962	CHN: Sichuan	Modern Chinese cultivars
Ta000951	St2422/464	1965	CHN: Henan	Introduced modern cultivars
Ta000952	Emai 11	1988	CHN: Hubei	Modern Chinese cultivars
Ta000955	Xifeng	1983	JAP	Introduced modern cultivars
Ta000957	Chuanmai 36	2002	CHN: Sichuan	Modern Chinese cultivars
Ta000958	Shannong 205	1954	CHN: Sichuan	Modern Chinese cultivars
Ta000963	Weimai 4	1970	CHN: Shaanxi	Modern Chinese cultivars
Ta000965	Ya'anzao	1962	CHN: Sichuan	Modern Chinese cultivars
Ta000968	Fielder (CItr 17268)	1974	USA: Idaho	Introduced modern cultivars
Ta000969	Emai 6	1966	CHN: Hubei	Modern Chinese cultivars
Ta000970	Louguding	Pre-1950	CHN: Shandong	Chinese landraces
Ta000971	Paozimai	Pre-1950	CHN: Jiangxi	Chinese landraces
Ta000974	Yangmai 1	1967	CHN: Jiangsu	Modern Chinese cultivars
Ta000976	Taishan 1	1969	CHN: Shandong	Modern Chinese cultivars
Ta000977	Yanshi 4	1988	CHN: Henan	Modern Chinese cultivars
Ta000978	AC Nanda (PI 604603)	1998	CAN	Introduced modern cultivars
Ta000987	Jingdong 22	2005	CHN: Beijing	Modern Chinese cultivars
Ta000990	Luyuan 301	2005	CHN: Shandong	Modern Chinese cultivars
Ta000991	Hamedan 1	Pre-2000	IRN	Introduced modern cultivars
Ta000994	Shanmai	Pre-1950	CHN: Ningxia	Chinese landraces
Ta000997	Parsee	1923	AUS: Victoria	Introduced modern cultivars
Ta000998	Tumangmai	Pre-1950	CHN: Xinjiang-Uygur	Chinese landraces
Ta000999	Huabei 187	1956	CHN: Beijing	Modern Chinese cultivars
Ta001003	Jing 411	1987	CHN: Beijing	Modern Chinese cultivars
Ta001005	Hanxuan 3	1968	CHN: Shanxi	Modern Chinese cultivars
Ta001006	Wuyimai	1951	CHN: Sichuan	Modern Chinese cultivars
Ta001007	Wennong 6	2003	CHN: Shandong	Modern Chinese cultivars
Ta001008	Kenong 199	2004	CHN: Hebei	Modern Chinese cultivars
Ta001012	Gaocheng 9411	Post-2000	CHN: Hebei	Modern Chinese cultivars
Ta001013	Ningmai 9	1993	CHN: Jiangsu	Modern Chinese cultivars
Ta001026	Glenlea (CItr 17272)	1972	CAN: Manitoba	Introduced modern cultivars
Ta001029	Wanyuan 66	Pre-2000	CHN: Henan	Modern Chinese cultivars
Ta001030	Xibei 60	1941	CHN: Shaanxi	Chinese landraces
Ta001031	Yumai 17	1986	CHN: Henan	Modern Chinese cultivars
Ta001032	Zhou 8425B	1988	CHN: Henan	Modern Chinese cultivars
Ta001033	935106	2020	CHN: Shangdong	Breeding line
Ta001034	Zhongluo 08-1	1990	CHN: Henan	Modern Chinese cultivars
Ta001035	Zhoumai 27	2011	CHN: Henan	Modern Chinese cultivars
Ta001036	Qianjiaomai	1950	CHN: Shandong	Chinese landraces
Ta001038	Jimai 20	1989	CHN: Hebei	Modern Chinese cultivars
Ta001044	Nongda 183	1955	CHN: Beijing	Modern Chinese cultivars
Ta001048	Salgemma	1997	ITA	Introduced modern cultivars
Ta001052	Lumai 11	1981	CHN: Shandong	Modern Chinese cultivars
Ta001053	Lumai 3	1978	CHN: Shandong	Modern Chinese cultivars
Ta001056	Xibei 612	1957	CHN: Shaanxi	Modern Chinese cultivars
Ta001060	Purple straw	1822	USA	Introduced modern cultivars
Ta001074	Lumai 12	1983	CHN: Shandong	Modern Chinese cultivars
Ta001079	Chuanmai 22	1980	CHN: Sichuan	Modern Chinese cultivars
Ta001080	E'en 1	1986	CHN: Hubei	Modern Chinese cultivars
Ta001082	Ji'nan 8	1965	CHN: Shandong	Modern Chinese cultivars
Ta001085	Jingnong 79-13	1984	CHN: Beijing	Modern Chinese cultivars
Ta001089	Yumai 47	1997	CHN: Henan	Modern Chinese cultivars
Ta001090	Maoyingafu	1965	CHN: Jiangsu	Modern Chinese cultivars
Ta001091	Shaannong 9	1960	CHN: Shaanxi	Modern Chinese cultivars
Ta001092	Youmanghong 7	1979	CHN: Beijing	Modern Chinese cultivars
Ta001093	Chuanmai 42	2004	CHN: Sichuan	Modern Chinese cultivars
Ta001094	Zhengzhou 17	1967	CHN: Henan	Modern Chinese cultivars
Ta001097	Xiannong 39	1964	CHN: Shaanxi	Modern Chinese cultivars
Ta001098	Xinmai 16	2000	CHN: Henan	Modern Chinese cultivars
Ta001102	Huaichuan 916	2011	CHN: Henan	Modern Chinese cultivars
Ta001103	Yumai 21	1989	CHN: Henan	Modern Chinese cultivars
Ta001104	Luomai 26	2011	CHN: Henan	Modern Chinese cultivars
Ta001105	Kaimai 21	2008	CHN: Henan	Modern Chinese cultivars
Ta001109	Zhongyu 9398	2009	CHN: Henan	Modern Chinese cultivars
Ta001111	Xuzhou 25	2000	CHN: Jiangsu	Modern Chinese cultivars
Ta001113	Zhoumai 12	2000	CHN: Henan	Modern Chinese cultivars
Ta001115	Senmarq	1932	FRA	Introduced modern cultivars
Ta001121	Austral	1929	AUS: NewSouthWales	Introduced modern cultivars
Ta001122	Sunset	1900	AUS: New-South-Wales	Introduced modern cultivars
Ta001128	IWA 8606268 (PI 623539)	1935	IRN	Introduced modern cultivars
Ta001129	Iragi	Pre-1950	IRQ: Diyālá	Introduced modern cultivars
Ta001134	Sarsabz	1986	PAK	Introduced modern cultivars
Ta001135	Barbela Grosso (PI 185330)	1949	POR	Introduced modern cultivars
Ta001136	Romania	1937	TUR: Kahramanmaraş	Introduced modern cultivars
Ta001140	AimengniuⅣ	1970	CHN: Shangdong	Modern Chinese cultivars
Ta001141	AimengniuⅤ	1970	CHN: Shangdong	Modern Chinese cultivars
Ta001142	Bainong 791	1987	CHN: Henan	Modern Chinese cultivars
Ta001143	Baiyoubao	1970	CHN: Shandong	Modern Chinese cultivars
Ta001144	Ji'nan 16	1987	CHN: Shandong	Modern Chinese cultivars
Ta001145	Hezuo 4	1950	CHN: Heilongjiang	Modern Chinese cultivars
Ta001158	Mara (PI 244854)	1947	ITA	Introduced modern cultivars
Ta001159	Huangguaxian	Pre-1950	CHN: Henan	Chinese landraces
Ta001160	Fumai	Pre-1950	CHN: Shaanxi	Chinese landraces
Ta001161	Meiqian 5	Pre-1950	CHN: Jiangsu	Chinese landraces
Ta001168	Songhuajiang 1	1929	USA	Introduced modern cultivars
Ta001169	Mangmai	Pre-1950	CHN: InnerMongolia	Chinese landraces
Ta001170	Zhenmai 168	2004	CHN: Jiangsu	Modern Chinese cultivars
Ta001172	Yannong 19	1997	CHN: Shangdong	Modern Chinese cultivars
Ta001173	Xi'an 8	1978	CHN: Shaanxi	Modern Chinese cultivars
Ta001177	Han 4564	2003	CHN: Hebei	Modern Chinese cultivars
Ta001178	Yumai 70	2000	CHN: Henan	Modern Chinese cultivars
Ta001181	Avocet	1979	AUS: NewSouthWales	Introduced modern cultivars
Ta001190	Liuzhutou	Pre-1950	CHN: Jiangsu	Chinese landraces
Ta001198	Xinyang 12	1970	CHN: Henan	Modern Chinese cultivars
Ta001200	Boai 7023	1970	CHN: Henan	Modern Chinese cultivars
Ta001201	Xiaobaimang	Pre-1950	CHN: Hebei	Chinese landraces
Ta001203	Owens (CItr 17904)	1981	USA: Idaho	Introduced modern cultivars
Ta001207	Dongfanghong 3	1968	CHN: Beijing	Modern Chinese cultivars
Ta001209	Xindong 20	1987	CHN: Xinjiang	Modern Chinese cultivars
Ta001210	Xuzhou 8	1962	CHN: Jiangsu	Modern Chinese cultivars
Ta001211	Yumai 15	1984	CHN: Henan	Modern Chinese cultivars
Ta001215	Gluyas Early	1914	AUS	Introduced modern cultivars
Ta001216	Early Blackhull (CItr 8856)	1928	USA	Introduced modern cultivars
Ta001217	Rieti	1900	ITA	Introduced modern cultivars
Ta001226	Pubing 202	Post-2010	CHN: Shaanxi	Modern Chinese cultivars
Ta001230	Mazhamai	Pre-1950	CHN: Shaanxi	Chinese landraces
Ta001231	Xinong 1376	1995	CHN: Shaanxi	Modern Chinese cultivars
Ta001232	92R137	1970	CHN: Jiangsu	Breeding Line
Ta001233	Lovrin 10	Pre-1970	USSR	Introduced modern cultivars
Ta001235	Mingxian 169	Pre-1950	CHN: Shanxi	Chinese landraces
Ta001236	Zhoumai 18	2004	CHN: Henan	Modern Chinese cultivars
Ta001237	Bainong 207	2013	CHN: Henan	Modern Chinese cultivars
Ta001238	Jimai 22	2006	CHN: Shandong	Modern Chinese cultivars
Ta001239	Yanzhan 4110	2003	CHN: Henan	Modern Chinese cultivars
Ta001240	Xinong 511	2018	CHN: Shaanxi	Modern Chinese cultivars
Ta001253	Napo 63	1963	COL: Cundinamarca	Introduced modern cultivars
Ta001255	Soja max	1930	KOR	Introduced modern cultivars
Ta001344	Changwu 134	1984	CHN: Shaanxi	Modern Chinese cultivars
Ta001360	Lantian 31	2009	CHN: Gansu	Modern Chinese cultivars
Ta001370	Shaannong 33	2009	CHN: Shaanxi	Modern Chinese cultivars
Ta001378	Lantian 26	2006	CHN: Gansu	Modern Chinese cultivars
Ta001391	Lanhangxuan 122	2016	CHN: Gansu	Modern Chinese cultivars
Ta001392	Lanhangxuan 121	2011	CHN: Gansu	Modern Chinese cultivars
Ta001396	Zhoumai 36	2018	CHN: Henan	Modern Chinese cultivars
Ta001398	Yangmai 15	2001	CHN: Jiangsu	Modern Chinese cultivars
Ta001400	Jinmai 79	2003	CHN: Shanxi	Modern Chinese cultivars
Ta001404	Yangmai 5	1986	CHN: Jiangsu	Modern Chinese cultivars
Ta001406	Huaimai 26	2004	CHN: Jiangsu	Modern Chinese cultivars
Ta001408	Zhengmai 366	2003	CHN: Henan	Modern Chinese cultivars
Ta001410	Kenong 9204	2003	CHN: Hebei	Modern Chinese cultivars
Ta001417	Jimai 44	2018	CHN: Shandong	Modern Chinese cultivars
Ta001419	Yumai 13	1988	CHN: Henan	Modern Chinese cultivars
Ta001426	Xinong 979	2005	CHN: Shaanxi	Modern Chinese cultivars
Ta001428	Jinghong 5	1967	CHN: Beijing	Modern Chinese cultivars
Ta001437	Dingxingzhai	Pre-1950	CHN: Shanxi	Chinese landraces
Ta001464	Jinmai 24	1987	CHN: Shanxi	Modern Chinese cultivars
Ta001471	Nongda 139	1968	CHN: Beijing	Modern Chinese cultivars
Ta001478	Dahuangpi	Pre-1950	CHN: Anhui	Chinese landraces
Ta001479	Chongyanghongmai	Pre-1950	CHN: Hubei	Chinese landraces
Ta001518	Akagomughi	1917	JAP	Introduced modern cultivars
Ta001520	Кавказ	1972	RUS: Krasnodarskijkraj	Introduced modern cultivars
Ta001524	Norin 10	1935	JAP: Iwate	Introduced modern cultivars
Ta001528	Triumph	1940	USA	Introduced modern cultivars
Ta001531	Tanori (PI 429319)	1970	MEX	Introduced modern cultivars
Ta001532	Villa Glori	1939	ITA	Introduced modern cultivars
Ta001534	Gansu 96	1944	CHN: Gansu	Modern Chinese cultivars
Ta001540	Kangxiu 10	1966	CHN: Fujian	Modern Chinese cultivars
Ta001545	Shite14	1952	CHN: Shanxi	Chinese landraces
Ta001546	Fuzhuang 30	1967	CHN: Shaanxi	Chinese landraces
Ta001547	Bima1	1947	CHN: Shaanxi	Modern Chinese cultivars
Ta001554	Youbaomai	1964	CHN: Shandong	Modern Chinese cultivars
Ta001557	Xinong 6028	1948	CHN: Shaanxi	Modern Chinese cultivars
Ta001560	Neixiang 5	1958	CHN: Henan	Modern Chinese cultivars
Ta001561	Zhengzhou 6	1965	CHN: Henan	Modern Chinese cultivars
Ta001565	Shaannong 7859	1987	CHN: Shaanxi	Modern Chinese cultivars
Ta001573	Banjiemang	Pre-1950	CHN: Shandong	Chinese landraces
Ta001581	Youzimai	Pre-1950	CHN: Henan	Chinese landraces
Ta001584	Baiqimai	Pre-1950	CHN: Gansu	Chinese landraces
Ta001590	Huomai	Pre-1950	CHN: Ningxia	Chinese landraces
Ta001592	Jianmai	Pre-1950	CHN: Henan	Chinese landraces
Ta001594	Xiaofoshou	Pre-1950	CHN: Henan	Chinese landraces
Ta001596	Dakoumai	Pre-1950	CHN: Henan	Chinese landraces
Ta001605	Dalibanmang	1947	CHN: Shandong	Chinese landraces
Ta001613	Motuoxiaomai	Pre-1950	CHN: Xizang	Chinese landraces
Ta001619	Zangdong 4	1950	CHN: Xizang	Modern Chinese cultivars
Ta001620	Rikaze 54	1970	CHN: Xizang	Modern Chinese cultivars
Ta001621	Rikaze 8	1965	CHN: Xizang	Modern Chinese cultivars
Ta001629	Baidatou	Pre-1950	CHN: Gansu	Chinese landraces
Ta001631	Hongmangmai	Pre-1950	CHN: Gansu	Chinese landraces
Ta001636	Ganmai 8	1964	CHN: Gansu	Modern Chinese cultivars
Ta001644	Shuwan 8	1958	CHN: Sichuan	Modern Chinese cultivars
Ta001648	Yunmai 34	1985	CHN: Yunnan	Modern Chinese cultivars
Ta001652	Honghuamai	Pre-1950	CHN: Sichuan	Chinese landraces
Ta001654	Chengduguangtou	Pre-1950	CHN: Sichuan	Chinese landraces
Ta001676	Hongdongmai	NA	CHN: Xinjiang	Chinese landraces
Ta001688	Yanda 1817	Pre-1950	CHN: Beijing	Chinese landraces
Ta001954	Jimai 229	2015	CHN: Shandong	Modern Chinese cultivars
Ta001955	Lantian 15	2004	CHN: Gansu	Modern Chinese cultivars
Ta001956	Lantian 19	2007	CHN: Gansu	Modern Chinese cultivars
Ta001958	Fengdecunmai 12	2017	CHN: Henan	Modern Chinese cultivars
Ta002002	Xinong 401	2019	CHN: Shaanxi	Breeding line
Ta002003	Xinong 805	2015	CHN: Shaanxi	Modern Chinese cultivars
Ta002004	Xinong 857	2020	CHN: Shaanxi	Modern Chinese cultivars
Ta002005	Xinong 865	2019	CHN: Shaanxi	Breeding line
Ta002006	Xinong 868	2020	CHN: Shaanxi	Modern Chinese cultivars

## Sheet: Table S2
Table S2 Spectral indices used in this work.
Index Name	Abbreviation	Calculation formula	Reference
Normalized Difference Red Edge Index	NDRE	(Rnir-Rre)/(Rnir+Rre)	(Thompson et al., 2019)
Normalized Difference Vegetation Index	NDVI	(Rnir-Rr)/(Rnir+Rr)	(Hassan et al., 2019, Thompson et al., 2019)
Green Normalized Difference Vegetation Index	GNDVI	(Rnir-Rg)/(Rnir+Rg)	(Gitelson & Merzlyak, 1998)
Optimized Soil-Adjusted Vegetation Index	OSAVI	1.16×(Rnir-Rr)/(Rnir+Rr+0.16)	(Rondeaux et al., 1996)
Note: Rb, Rg, Rr, Rre, and Rnir represents the band reflectivity of B, G, R, RE, and NIR respectively.

## Sheet: Table S3
Table S3 Post-anthesis AT of three anthesis types of samples at different stages across two seasons.
Season	Anthesis type	Genotype number	Accumulated temperature (AT)
			S1	S2	S3	S4
	Early	37	341 ℃·day	440 ℃·day	519 ℃·day	610 ℃·day
2020-2021	Middle	221	310 ℃·day	410 ℃·day	488 ℃·day	582 ℃·day
	Late	99	280 ℃·day	380 ℃·day	468 ℃·day	552 ℃·day
	Early	85	341 ℃·day	455.8 ℃·day	546.6 ℃·day	612 ℃·day
2021-2022	Middle	250	286.5 ℃·day	401.2 ℃·day	492 ℃·day	557.4 ℃·day
	Late	81	259 ℃·day	374.2 ℃·day	465 ℃·day	530.4 ℃·day

## Sheet: Table S4
Table S4 Broad-sense heritability of SG traits.
SG traits	Senescence stage	Variance			P-value	Heritability (H2)
		Line	Loc	Residual
SGNDVI	S1	2.4164	0.9484	4.0436	<0.001	0.544455
	S2	7.93	2.016	6.819		0.699325
	S3	23.3551	0.5307	12.4399		0.789689
	S4	50.98	3.46	20.75		0.830902
SGNDRE	S1	3.2664	0.4675	14.6242		0.308777
	S2	11.48	20.09	19.89		0.535823
	S3	29.9	14.67	25.55		0.700644
	S4	35.53	10.29	18.43		0.794055
SGGNDVI	S1	1.3292	0.7132	4.7876		0.357024
	S2	3.56	3.482	7.056		0.502257
	S3	8.699	1.062	8.474		0.672464
	S4	12.775	10.535	8.936		0.74088
SGOSAVI	S1	6.738	9.869	5.904		0.695356
	S2	10.129	13.235	9.876		0.672264
	S3	26.231	6.912	15.084		0.776686
	S4	53.65	30.95	19.91		0.843487

## Sheet: Table S5
Table S5 Detailed information on all detected QTL for each chromosome.
QTL by GWAS	Chr	Physical location(Mb)	SG traits		-LOG(P)	R2	XP-CLR	Fst	Known QTL	Candidate gene	Annotation	Reference
			2020-2021	2021--2022
Qsg.nwafu-1AL.1	1A	518.312592-522.30908	SGGNDVI1, SGGNDVI3, SGGNDVI4, SGNDRE3, SGNDRE4, SGNDVI1, SGNDVI3, SGNDVI4, SGOSAVI2, SGOSAVI3, SGOSAVI4	SGGNDVI1, SGGNDVI2, SGGNDVI3, SGGNDVI4, SGNDVI1, SGNDVI2, SGNDVI3, SGNDVI4, SGOSAVI1, SGOSAVI2, SGOSAVI3, SGNDRE1, SGNDRE2, SGNDRE3, SGNDRE4	5.05022	0.09 - 0.26	53.1572	0.277772
Qsg.nwafu-1AL.2	1A	538.315902-538.327365	SGGNDVI1, SGGNDVI2, SGGNDVI3, SGNDRE2, SGNDRE3, SGNDVI2, SGNDVI3, SGNDVI4, SGOSAVI2		4.75657	0.03 - 0.04	Below 4.917618
Qsg.nwafu-1BL.1	1B	275.811338-293.476592		SGGNDVI1, SGNDRE1	4.72692	0.14 - 0.16	Below 4.917618	0.162646
Qsg.nwafu-1BL.2	1B	495.921223-497.070255	SGNDVI1, SGNDVI3, SGOSAVI1, SGOSAVI2, SGOSAVI3		4.31465	0.02	Below 4.917618
Qsg.nwafu-1BL.3	1B	676.673232-676.706751		SGGNDVI2, SGGNDVI3, SGGNDVI4, SGNDVI3, SGNDVI4, SGOSAVI4, SGNDRE2, SGNDRE3, SGNDRE4	5.9431	0.01 - 0.03	26.3255	0.295312
Qsg.nwafu-2AL.1	2A	537.522224-545.12224		SGNDVI2, SGNDRE1, SGNDRE2, SGNDRE3	4.83805	0.02	Below 4.917618
Qsg.nwafu-2AL.2	2A	706.88855-713.570114	SGGNDVI1, SGGNDVI2, SGGNDVI3, SGGNDVI4, SGNDRE1, SGNDRE2, SGNDRE3, SGNDRE4, SGNDVI2, SGNDVI3, SGOSAVI3, SGOSAVI4		5.01875	0.01 - 0.03	9.0685	0.123715		TraesCS2A03G1081100	Probable D-2-hydroxyglutarate dehydrogenase, mitochondrial
Qsg.nwafu-2BS.1	2B	32.133292-32.932524	SGGNDVI4, SGNDRE3, SGNDRE4, SGNDVI4, SGOSAVI4		4.62227	0.04 - 0.07	26.6539	0.118077	QTL-caas.2B_5			Hassan M A et al.2021
Qsg.nwafu-2BS.2	2B	71.396539-71.406232		SGGNDVI1, SGNDVI1, SGNDVI2, SGNDRE1	4.82222	0.1	Below 4.917618		QSg.sau-2B.1			Ren T et al. 2022
Qsg.nwafu-2BS.3	2B	169.393253-171.684375	SGOSAVI1	SGOSAVI1, SGOSAVI2	4.05773	0.05	Below 4.917618
Qsg.nwafu-2BL.1	2B	719.90129-725.869907		SGGNDVI1, SGNDVI1, SGNDVI3, SGOSAVI3, SGNDRE1	4.05899	0.04	6.04172	0.180818		TraesCS2B03G1299500	Probable WRKY transcription factor 70
Qsg.nwafu-2BL.2	2B	795.573502-795.896168	SGGNDVI2, SGGNDVI3, SGGNDVI4, SGNDRE2, SGNDRE3, SGNDRE4	SGNDRE1	4.1314	0.04	Below 4.917618		QTL-caas.2B_1			Hassan M A et al.2021
Qsg.nwafu-2DL	2D	650.272523-651.574582	SGNDRE2, SGNDRE3, SGNDVI1, SGNDVI2, SGOSAVI1, SGOSAVI2, SGOSAVI3		5.71748	0.01 - 0.05	Below 4.917618			TraesCS2D03G1317500LC	STAY-GREEN-like protein
Qsg.nwafu-3AS.1	3A	18.438805-19.707741	SGNDRE3, SGNDRE4, SGNDVI3, SGNDVI4, SGOSAVI4		4.30943	0.03	Below 4.917618		QHt.qwr-3A.1			Christopher M et al. 2021
Qsg.nwafu-3AS.2	3A	47.225094-47.471164		SGGNDVI1, SGNDVI1, SGNDRE1	4.20093	0.04	Below 4.917618
Qsg.nwafu-3AL.1	3A	585.407341-587.258748	SGGNDVI3, SGGNDVI4, SGNDRE3, SGNDRE4, SGNDVI3, SGNDVI4		5.61641	0.02 - 0.03	10.2558
Qsg.nwafu-3AL.2	3A	623.517663-628.118385		SGGNDVI3, SGGNDVI4, SGNDRE2, SGNDRE3, SGNDRE4	4.63024	0.03	Below 4.917618
Qsg.nwafu-3AL.3	3A	735.760498-735.798951		SGGNDVI2, SGGNDVI4, SGNDVI2, SGNDVI4, SGOSAVI4, SGNDRE2, SGNDRE3	4.32496	0.05	Below 4.917618
Qsg.nwafu-3BS	3B	26.739107-30.125019	SGGNDVI1, SGGNDVI3, SGGNDVI4, SGNDRE1, SGNDRE2, SGNDRE3	SGGNDVI1, SGGNDVI2, SGGNDVI3, SGGNDVI4, SGNDVI3, SGNDVI4, SGOSAVI2, SGOSAVI3, SGOSAVI4, SGNDRE1, SGNDRE2, SGNDRE3, SGNDRE4	4.80463	0.01 - 0.03	32.5397	0.216269	QSG.qwr-3B.2			Christopher M et al. 2021
Qsg.nwafu-3BL.1	3B	506.989845-508.085718		SGGNDVI1, SGGNDVI3, SGNDRE1	4.45934	0.04	10.1261
Qsg.nwafu-3BL.2	3B	786.861924-787.01166		SGNDVI1, SGNDVI2, SGOSAVI1, SGOSAVI2, SGNDRE2	4.81017	0.06	5.05588
Qsg.nwafu-3DS	3D	122.514031-134.947378	SGOSAVI1, SGOSAVI2, SGOSAVI3		4.45088	0.001 - 0.002	9.44332	0.207523		TraesCS3D03G0342600	Probable chlorophyll(ide) b reductase NYC1, chloroplastic
Qsg.nwafu-3DL	3D	601.863318-602.077042	SGGNDVI1, SGGNDVI2, SGGNDVI3, SGGNDVI4, SGNDRE2, SGNDRE3, SGNDVI2, SGNDVI3, SGNDVI4, SGOSAVI1, SGOSAVI2, SGOSAVI3, SGOSAVI4		4.99248	0.013 - 0.014	Below 4.917618
Qsg.nwafu-4AS	4A	13.581814-16.348095		SGNDVI3, SGNDVI4, SGOSAVI1, SGOSAVI2, SGOSAVI3, SGOSAVI4, SGNDRE4	5.40034	0.06 - 0.10	32.1029	0.189037
Qsg.nwafu-4BS.1	4B	175.738111-175.848035		SGNDVI1, SGNDVI4, SGOSAVI1, SGOSAVI2, SGOSAVI3, SGOSAVI4	4.0797	0.02	5.42353
Qsg.nwafu-4BS.2	4B	186.311505-188.224619		SGNDVI1, SGNDVI3, SGNDVI4, SGOSAVI1, SGOSAVI2, SGOSAVI3, SGOSAVI4	4.45675	0.06	Below 4.917618
Qsg.nwafu-4BL	4B	376.447887-377.295146		SGNDVI4, SGOSAVI1, SGOSAVI2, SGOSAVI3, SGOSAVI4	4.19697	0.03	Below 4.917618
Qsg.nwafu-4DS.1	4D	16.574987-19.86532	SGGNDVI3, SGGNDVI4, SGNDRE4, SGNDVI4, SGOSAVI1	SGOSAVI1, SGNDRE3, SGNDRE4	4.43353	0.002 - 0.02	4.97006	0.288514	QTL-caas.4D_3, QTL.06	TraesCS4D03G0062700 TraesCS4D03G0062800 TraesCS4D03G0062900	Senescence-specific cysteine protease SAG39	Hassan M A et al.2021, Touzy G et al. 2022
Qsg.nwafu-4DS.2	4D	38.941479-39.229739	SGOSAVI3	SGNDRE1, SGNDRE3	4.03882	0.0008	Below 4.917618	0.143859	QTL-caas.4D_1			Hassan M A et al.2021
Qsg.nwafu-4DL	4D	509.528887-509.532278	SGGNDVI1, SGGNDVI2, SGGNDVI3, SGNDRE2, SGNDRE3, SGNDVI2, SGNDVI3, SGNDVI4, SGOSAVI2, SGOSAVI3, SGOSAVI4	SGOSAVI1	5.14519	0.0091 - 0.0097	4.95614	0.144236
Qsg.nwafu-5AL.1	5A	692.54086-694.508309	SGGNDVI1, SGGNDVI2, SGGNDVI3, SGNDVI1, SGNDVI2, SGNDVI3, SGNDVI4, SGOSAVI1, SGOSAVI2, SGOSAVI3, SGOSAVI4	SGOSAVI1	5.26834	0.008 - 0.01	7.33493	0.209305
Qsg.nwafu-5AL.2	5A	700.153528-705.43944	SGGNDVI1, SGGNDVI2, SGGNDVI3, SGGNDVI4, SGNDRE1, SGNDRE2, SGNDRE3, SGNDVI1, SGNDVI2, SGNDVI3, SGNDVI4, SGOSAVI2, SGOSAVI3, SGOSAVI4	SGGNDVI1, SGGNDVI2, SGGNDVI4, SGNDVI1, SGNDVI2, SGNDVI3, SGOSAVI1, SGOSAVI2, SGOSAVI3, SGNDRE2	5.45765	0.004 - 0.01	5.4579	0.323596
Qsg.nwafu-5BL.1	5B	537.822863-539.220701	SGGNDVI1, SGNDRE1, SGNDVI1	SGNDVI1, SGNDVI4, SGOSAVI3, SGOSAVI4	5.32938	0.03	5.11694	0.270363
Qsg.nwafu-5BL.2	5B	549.716174-554.780496	SGGNDVI1, SGGNDVI2, SGNDRE1, SGNDRE2	SGGNDVI2, SGGNDVI3, SGNDVI4, SGOSAVI4, SGNDRE2, SGNDRE3, SGNDRE4	5.50425	0.0004 - 0.01	10.0829	0.198293		TraesCS5B03G0922400	Senescence-specific cysteine protease SAG12
Qsg.nwafu-5BL.3	5B	574.755394-580.685741	SGGNDVI1, SGGNDVI2, SGGNDVI3, SGNDRE2, SGNDVI2, SGNDVI3, SGOSAVI2, SGOSAVI3	SGGNDVI1, SGGNDVI4, SGNDVI4, SGOSAVI3, SGOSAVI4, SGNDRE1, SGNDRE3, SGNDRE4	4.94403	0.01 - 0.03	32.1905	0.222121	QSg.sau-5B.3			Ren T et al. 2022
Qsg.nwafu-5BL.4	5B	686.514628-686.70195	SGGNDVI2, SGNDRE2, SGNDRE3		4.22708	0.02	Below 4.917618	0.144017	QSG.qwr-5B.5			Christopher M et al. 2021
Qsg.nwafu-5DS	5D	156.489777-156.490174	SGGNDVI1, SGGNDVI2, SGGNDVI3, SGNDRE2, SGNDRE3, SGNDVI2, SGNDVI3, SGNDVI4, SGOSAVI1, SGOSAVI2, SGOSAVI3, SGOSAVI4	SGOSAVI1	6.05051	0.0001 - 0.005	5.03189	0.156239
Qsg.nwafu-6AL	6A	549.041796-550.526388	SGNDVI3	SGGNDVI3, SGGNDVI4, SGNDVI4, SGOSAVI4, SGNDRE3, SGNDRE4	5.99328	0.02 - 0.03	Below 4.917618
Qsg.nwafu-6BS.1	6B	120.132166-121.936356		SGGNDVI1, SGGNDVI2, SGNDVI1, SGNDVI2, SGNDVI3, SGNDRE1, SGNDRE2, SGNDRE3	5.68122	0.02 - 0.04	50.0177	0.205342
Qsg.nwafu-6BS.2	6B	146.217189-146.610826	SGOSAVI1	SGNDVI3, SGNDVI4, SGOSAVI2, SGOSAVI3, SGOSAVI4, SGNDRE2, SGNDRE3, SGNDRE4	4.92098	0.007 - 0.008	43.0882	0.226968		TraesCS6B03G0356400	Auxin response factor 5
Qsg.nwafu-6DL	6D	405.375443-408.633604	SGGNDVI1, SGNDVI1, SGNDVI2, SGNDVI3, SGOSAVI2, SGOSAVI3		4.98498	0.027 - 0.031	6.90654
Qsg.nwafu-7AS.1	7A	96.786698-96.866923	SGGNDVI2, SGGNDVI3, SGGNDVI4, SGNDRE2, SGNDRE3		4.42049	0.017 - 0.018	4.96843
Qsg.nwafu-7AS.2	7A	250.824888-251.773691		SGGNDVI2, SGNDVI2, SGNDRE2	4.20231	0.02	27.9471
Qsg.nwafu-7AS.3	7A	266.909865-268.055996		SGGNDVI2, SGNDVI2, SGNDRE2	4.57165	0.004	23.9981
Qsg.nwafu-7AL	7A	701.931164-705.13512	SGGNDVI2, SGGNDVI3, SGGNDVI4, SGNDRE2, SGNDRE3, SGNDRE4, SGNDVI1, SGNDVI2, SGNDVI3, SGNDVI4, SGOSAVI1, SGOSAVI2, SGOSAVI3, SGOSAVI4		5.13863	0.011 - 0.018	8.23824
Qsg.nwafu-7DL.1	7D	493.844461-497.258887	SGGNDVI1, SGNDVI1, SGNDVI2, SGNDVI3, SGOSAVI2		4.73151	0.005 - 0.007	5.52446	0.17163	QSg.sau-7D			Ren T et al. 2022
Qsg.nwafu-7DL.2	7D	641.703127-642.652718	SGGNDVI1, SGGNDVI2, SGGNDVI3		5.13741	0.012 - 0.015	Below 4.917618

## Sheet: Table S6
Table S6 GO enrichment analysis of the 1,085 high-confidence candidate genes located within the QTL region.
GO term	Description	Ratio in foreground list	Ratio in background list	P-value	FDR	Number in foreground list	Group	GeneID
GO:0030145	manganese ion binding	22/656	358/62343	5.71e-11	2.45e-08	22	molecular_function	TraesCS2A02G459800/TraesCS2A02G459900/TraesCS4B02G172700/TraesCS5A02G543600/TraesCS5A02G543700/TraesCS5A02G543756/TraesCS5A02G543800/TraesCS5A02G543900/TraesCS5A02G544000/TraesCS5A02G544100/TraesCS5A02G544189/TraesCS5A02G544196/TraesCS5A02G544200/TraesCS5A02G544400/TraesCS5A02G544500/TraesCS5A02G544521/TraesCS5A02G545200/TraesCS5A02G545250/TraesCS5A02G545300/TraesCS5A02G545400/TraesCS5B02G371900/…
GO:0010282	senescence-associated vacuole	12/667	119/63964	5.16e-09	1e-06	12	cellular_component	TraesCS4D02G036600/TraesCS4D02G036700/TraesCS4D02G036800/TraesCS4D02G036900/TraesCS4D02G037000/TraesCS4D02G037100/TraesCS4D02G037200/TraesCS4D02G037300/TraesCS4D02G037400/TraesCS4D02G037500/TraesCS4D02G037600/TraesCS5B02G368300
GO:0045735	nutrient reservoir activity	22/656	470/62343	8.96e-09	1.93e-06	22	molecular_function	TraesCS2A02G459800/TraesCS2A02G459900/TraesCS2B02G520900/TraesCS3D02G162500/TraesCS5A02G543600/TraesCS5A02G543700/TraesCS5A02G543756/TraesCS5A02G543800/TraesCS5A02G543900/TraesCS5A02G544000/TraesCS5A02G544100/TraesCS5A02G544189/TraesCS5A02G544196/TraesCS5A02G544200/TraesCS5A02G544400/TraesCS5A02G544500/TraesCS5A02G544521/TraesCS5A02G545200/TraesCS5A02G545250/TraesCS5A02G545300/TraesCS5A02G545400/…
GO:0010623	programmed cell death involved in cell development	13/591	149/59197	4.17e-09	3.22e-06	13	biological_process	TraesCS4D02G036600/TraesCS4D02G036700/TraesCS4D02G036800/TraesCS4D02G036900/TraesCS4D02G037000/TraesCS4D02G037100/TraesCS4D02G037200/TraesCS4D02G037300/TraesCS4D02G037400/TraesCS4D02G037500/TraesCS4D02G037600/TraesCS5B02G368300/TraesCS7D02G545200
GO:0007568	aging	12/591	141/59197	2.18e-08	8.41e-06	12	biological_process	TraesCS4D02G036600/TraesCS4D02G036700/TraesCS4D02G036800/TraesCS4D02G036900/TraesCS4D02G037000/TraesCS4D02G037100/TraesCS4D02G037200/TraesCS4D02G037300/TraesCS4D02G037400/TraesCS4D02G037500/TraesCS4D02G037600/TraesCS5B02G368300
GO:0085030	symbiotic process benefiting host	7/591	35/59197	5.04e-08	9.73e-06	7	biological_process	TraesCS5B02G393300/TraesCS5B02G393700/TraesCS5B02G393800/TraesCS5B02G393900/TraesCS5B02G394000/TraesCS5B02G394200/TraesCS5B02G394300
GO:2000899	xyloglucan catabolic process	7/591	35/59197	5.04e-08	9.73e-06	7	biological_process	TraesCS5B02G393300/TraesCS5B02G393700/TraesCS5B02G393800/TraesCS5B02G393900/TraesCS5B02G394000/TraesCS5B02G394200/TraesCS5B02G394300
GO:1905582	response to mannose	9/591	80/59197	1.15e-07	1.77e-05	9	biological_process	TraesCS2A02G453900/TraesCS2A02G454000/TraesCS2A02G454200/TraesCS2A02G454300/TraesCS2A02G454400/TraesCS2A02G454500/TraesCS2A02G454600/TraesCS2A02G454700/TraesCS2A02G454800
GO:0009749	response to glucose	10/591	141/59197	1.75e-06	0.0002	10	biological_process	TraesCS2A02G453900/TraesCS2A02G454000/TraesCS2A02G454200/TraesCS2A02G454300/TraesCS2A02G454400/TraesCS2A02G454500/TraesCS2A02G454600/TraesCS2A02G454700/TraesCS2A02G454800/TraesCS5B02G368300
GO:0010150	leaf senescence	18/591	473/59197	1.81e-06	0.0002	18	biological_process	TraesCS1A02G331400/TraesCS1A02G331600/TraesCS2B02G517400/TraesCS2B02G521100/TraesCS4D02G036600/TraesCS4D02G036700/TraesCS4D02G036800/TraesCS4D02G036900/TraesCS4D02G037000/TraesCS4D02G037100/TraesCS4D02G037200/TraesCS4D02G037300/TraesCS4D02G037400/TraesCS4D02G037500/TraesCS4D02G037600/TraesCS5A02G546200/TraesCS5B02G368300/TraesCS7D02G380900
GO:0042594	response to starvation	9/591	114/59197	2.37e-06	0.000229	9	biological_process	TraesCS2A02G453900/TraesCS2A02G454000/TraesCS2A02G454200/TraesCS2A02G454300/TraesCS2A02G454400/TraesCS2A02G454500/TraesCS2A02G454600/TraesCS2A02G454700/TraesCS2A02G454800
GO:0052544	defense response by callose deposition in cell wall	6/591	43/59197	4.3e-06	0.000369	6	biological_process	TraesCS2A02G461800/TraesCS2A02G461900/TraesCS2B02G519500/TraesCS2B02G521100/TraesCS3B02G044700/TraesCS3B02G045200
GO:0042597	periplasmic space	7/667	62/63964	3.89e-06	0.000377	7	cellular_component	TraesCS5B02G393300/TraesCS5B02G393700/TraesCS5B02G393800/TraesCS5B02G393900/TraesCS5B02G394000/TraesCS5B02G394200/TraesCS5B02G394300
GO:0009744	response to sucrose	11/591	240/59197	3.47e-05	0.00268	11	biological_process	TraesCS2A02G453900/TraesCS2A02G454000/TraesCS2A02G454200/TraesCS2A02G454300/TraesCS2A02G454400/TraesCS2A02G454500/TraesCS2A02G454600/TraesCS2A02G454700/TraesCS2A02G454800/TraesCS5B02G368300/TraesCS7A02G511900
GO:0009739	response to gibberellin	11/591	248/59197	4.67e-05	0.00328	11	biological_process	TraesCS4D02G036600/TraesCS4D02G036700/TraesCS4D02G036800/TraesCS4D02G036900/TraesCS4D02G037000/TraesCS4D02G037100/TraesCS4D02G037200/TraesCS4D02G037300/TraesCS4D02G037400/TraesCS4D02G037500/TraesCS4D02G037600
GO:0003085	negative regulation of systemic arterial blood pressure	3/591	9/59197	7.95e-05	0.00439	3	biological_process	TraesCS7A02G509900/TraesCS7A02G510000/TraesCS7A02G510100
GO:0043535	regulation of blood vessel endothelial cell migration	3/591	9/59197	7.95e-05	0.00439	3	biological_process	TraesCS7A02G509900/TraesCS7A02G510000/TraesCS7A02G510100
GO:0060055	angiogenesis involved in wound healing	3/591	9/59197	7.95e-05	0.00439	3	biological_process	TraesCS7A02G509900/TraesCS7A02G510000/TraesCS7A02G510100
GO:0008234	cysteine-type peptidase activity	11/656	229/62343	3.64e-05	0.00494	11	molecular_function	TraesCS4D02G036600/TraesCS4D02G036700/TraesCS4D02G036800/TraesCS4D02G036900/TraesCS4D02G037000/TraesCS4D02G037100/TraesCS4D02G037200/TraesCS4D02G037400/TraesCS4D02G037500/TraesCS4D02G037600/TraesCS5B02G397700
GO:0008194	UDP-glycosyltransferase activity	20/656	681/62343	4.77e-05	0.00494	20	molecular_function	TraesCS2A02G462300/TraesCS2A02G462800/TraesCS2A02G463300/TraesCS2B02G188000/TraesCS3A02G032500/TraesCS3A02G376600/TraesCS4D02G037800/TraesCS4D02G037900/TraesCS5A02G543000/TraesCS5B02G398400/TraesCS5B02G398500/TraesCS5B02G398600/TraesCS5B02G398700/TraesCS5B02G398800/TraesCS5B02G398900/TraesCS5B02G399100/TraesCS5B02G399200/TraesCS5B02G399500/TraesCS5B02G399700/TraesCS5B02G525300
GO:0102483	scopolin beta-glucosidase activity	9/656	164/62343	6.68e-05	0.00494	9	molecular_function	TraesCS4D02G038500/TraesCS4D02G038600/TraesCS5B02G393300/TraesCS5B02G393700/TraesCS5B02G393800/TraesCS5B02G393900/TraesCS5B02G394000/TraesCS5B02G394200/TraesCS5B02G394300
GO:0019900	kinase binding	10/656	204/62343	6.9e-05	0.00494	10	molecular_function	TraesCS2A02G453900/TraesCS2A02G454000/TraesCS2A02G454200/TraesCS2A02G454300/TraesCS2A02G454400/TraesCS2A02G454500/TraesCS2A02G454600/TraesCS2A02G454700/TraesCS2A02G454800/TraesCS4D02G038900
GO:0006898	receptor-mediated endocytosis	6/591	76/59197	0.000117	0.00602	6	biological_process	TraesCS1B02G449600/TraesCS2A02G461800/TraesCS2A02G461900/TraesCS2B02G519500/TraesCS3B02G044700/TraesCS3B02G045200
GO:0006032	chitin catabolic process	9/591	188/59197	0.000127	0.00615	9	biological_process	TraesCS3A02G373100/TraesCS3A02G373200/TraesCS3A02G373300/TraesCS3A02G373400/TraesCS3A02G373600/TraesCS3A02G373800/TraesCS3A02G376200/TraesCS3B02G042700/TraesCS3B02G042800
GO:0010628	positive regulation of gene expression	7/591	112/59197	0.00014	0.00636	7	biological_process	TraesCS1B02G281800/TraesCS1B02G282000/TraesCS2D02G576200/TraesCS2D02G576300/TraesCS2D02G576400/TraesCS2D02G576500/TraesCS7D02G544800
GO:2000032	regulation of secondary shoot formation	5/591	57/59197	0.000266	0.0114	5	biological_process	TraesCS2A02G460200/TraesCS2B02G187000/TraesCS2B02G187100/TraesCS2B02G187200/TraesCS4D02G040100
GO:0000272	polysaccharide catabolic process	9/591	214/59197	0.000333	0.0136	9	biological_process	TraesCS3A02G373100/TraesCS3A02G373200/TraesCS3A02G373300/TraesCS3A02G373400/TraesCS3A02G373600/TraesCS3A02G373800/TraesCS3A02G376200/TraesCS3B02G042700/TraesCS3B02G042800
GO:0008422	beta-glucosidase activity	9/656	201/62343	0.000309	0.019	9	molecular_function	TraesCS4D02G038500/TraesCS4D02G038600/TraesCS5B02G393300/TraesCS5B02G393700/TraesCS5B02G393800/TraesCS5B02G393900/TraesCS5B02G394000/TraesCS5B02G394200/TraesCS5B02G394300
GO:0004180	carboxypeptidase activity	4/656	34/62343	0.000438	0.0236	4	molecular_function	TraesCS7A02G509900/TraesCS7A02G510000/TraesCS7A02G510100/TraesCS7A02G510200
GO:0010359	regulation of anion channel activity	5/591	70/59197	0.000692	0.0267	5	biological_process	TraesCS2A02G461800/TraesCS2A02G461900/TraesCS2B02G519500/TraesCS3B02G044700/TraesCS3B02G045200
GO:0009723	response to ethylene	13/591	457/59197	0.000799	0.0294	13	biological_process	TraesCS4D02G036600/TraesCS4D02G036700/TraesCS4D02G036800/TraesCS4D02G036900/TraesCS4D02G037000/TraesCS4D02G037100/TraesCS4D02G037200/TraesCS4D02G037300/TraesCS4D02G037400/TraesCS4D02G037500/TraesCS4D02G037600/TraesCS4D02G040400/TraesCS7A02G511900
GO:0047634	agmatine N4-coumaroyltransferase activity	3/656	17/62343	0.000706	0.0338	3	molecular_function	TraesCS2B02G518300/TraesCS2B02G518900/TraesCS2B02G519100
GO:0090059	protoxylem development	4/591	46/59197	0.00115	0.0404	4	biological_process	TraesCS2D02G576200/TraesCS2D02G576300/TraesCS2D02G576400/TraesCS2D02G576500
GO:0010217	cellular aluminum ion homeostasis	2/591	6/59197	0.00145	0.0468	2	biological_process	TraesCS5B02G397500/TraesCS5B02G397600
GO:1902602	aluminum ion transmembrane transport	2/591	6/59197	0.00145	0.0468	2	biological_process	TraesCS5B02G397500/TraesCS5B02G397600

## Sheet: Table S7
Table S7 Distribution of SG variations in worldwide wheat accessions for TraesCS2A03G1081100.
ID	Name	Type	s2A709642415(G/C)	s2A709643989(T/C)	Released time	Wheat region
Ta001437	Dingxingzhai	Landrace	G	T	1850s	I
Ta000818	Xiaohongmai	Landrace	G	T	1900	IX
Ta000353	Chinese Spring	Landrace	G	T	1918	Ⅳ
Ta002548	3889	Landrace	G	T	1925	Ⅵ
Ta000771	Jiangdongmen	Landrace	G	T	1925	III
Ta002590	8241	Landrace	G	T	1926	Ⅵ
Ta002603	8220	Landrace	G	T	1926	VI
Ta002595	8260	Landrace	G	T	1926	VI
Ta002610	8269	Landrace	G	T	1926	VI
Ta002529	9010	Landrace	G	T	1927	VI
Ta002520	8916-1	Landrace	G	T	1927	VI
Ta002527	L8	Landrace	G	T	1929	Ⅲ
Ta002494	K17	Landrace	G	T	1929	V
Ta002574	Hong Huo Mai	Landrace	G	T	1929	I
Ta002580	Guang Siu Zi	Landrace	G	T	1929	III
Ta002511	L3B	Landrace	G	T	1929	Ⅲ
Ta002484	K18	Landrace	G	T	1929	V
Ta002608	YuHuaZi	Landrace	G	T	1929	III
Ta001449	Lanhuamai	Landrace	G	T	1931	VIII
Ta001600	Dayuhua	Landrace	G	T	1935	Ⅱ
Ta001583	Baibiansui	Landrace	G	T	1942	II
Ta001547	Bima 1	Cultivar	G	T	1947	II
Ta000733	Bima 4	Cultivar	G	T	1947	II
Ta001605	Dalibanmang	Landrace	G	T	1947	II
Ta001557	Xinong 6028	Cultivar	G	T	1948	II
Ta002225	Zhongsu 68	Cultivar	G	T	1950	I
Ta001603	Chushanbao	Landrace	C	C	Pre-1950	II
Ta001597	Tumangmai	Landrace	C	C	Pre-1950	II
Ta001594	Xiaofoshou	Landrace	C	C	Pre-1950	II
Ta001439	Chunxiaomai	Landrace	./.	0/0	Pre-1950	Ⅵ
Ta002022	HuangMangBai	Landrace	G	T	Pre-1950	II
Ta002666	4B269-10-10-15-2-3	Breeding line	G	T	Pre-1950
Ta000764	Hongxiuzi	Landrace	G	T	Pre-1950	II
Ta002473	Baixiaomangmai	Landrace	G	T	Pre-1950
Ta002034	Hulutou	Landrace	G	T	Pre-1950	II
Ta002037	Yangbaimai	Landrace	G	T	Pre-1950
Ta001201	Xiaobaimang	Landrace	G	T	Pre-1950	I
Ta002712	Baigeda	Landrace	G	T	Pre-1950
Ta002025	Wuhuatou	Landrace	G	T	Pre-1950	I
Ta002741	Dali 1	Cultivar	G	T	Pre-1950	II
Ta001581	Youzimai	Landrace	G	T	Pre-1950	II
Ta002031	Ermangmai	Landrace	G	T	Pre-1950
Ta001230	Mazhamai	Landrace	G	T	Pre-1950	II
Ta001654	Chengduguangtou	Landrace	G	T	Pre-1950	Ⅳ
Ta001489	Wangshuibai	Landrace	G	T	Pre-1950	III
Ta001601	Fumai	Landrace	G	T	Pre-1950	II
Ta001993	Baishanmai	Landrace	G	T	Pre-1950
Ta007138	Youzitou	Landrace	G	T	Pre-1950	II
Ta001482	Chanbuzhi	Landrace	G	T	Pre-1950	III
Ta001487	Zaoxiaomai	Landrace	G	T	Pre-1950	Ⅲ
Ta000971	Paozimai	Landrace	G	T	Pre-1950	III
Ta000753	Sanyuehuang	Landrace	G	T	Pre-1950	II
Ta000635	Zijiehong	Landrace	G	T	Pre-1950	II
Ta001625	Galaohan	Landrace	G	T	Pre-1950	IX
Ta001626	Huoliyan	Landrace	G	T	Pre-1950	VIII
Ta001634	Baimazha	Landrace	G	T	Pre-1950	Ⅷ
Ta000784	Baihuamai	Landrace	G	T	Pre-1950	V
Ta001668	Zhushimai	Landrace	G	T	Pre-1950	Ⅳ
Ta000791	Pingyuan 50	Landrace	G	T	Pre-1950	II
Ta001624	Dabaimai-GS	Landrace	G	T	Pre-1950	VIII
Ta001629	Baidatou	Landrace	G	T	Pre-1950	VIII
Ta000994	Shanmai	Landrace	G	T	Pre-1950	Ⅷ
Ta001606	Liuyuehuang	Landrace	G	T	Pre-1950	IX
Ta000878	Baihuomai	Landrace	G	T	Pre-1950	II
Ta001659	Xiaosanyuehuang	Landrace	G	T	Pre-1950	II
Ta001576	Xishanbiansui	Landrace	G	0/1	Pre-1950	II
Ta001574	Laolaixia	Landrace	G	T	Pre-1950	II
Ta001607	Gejiaxiang	Landrace	G	T	Pre-1950	IX
Ta001611	Bendihuanghuamai	Landrace	G	T	Pre-1950	Ⅸ
Ta001612	Zhahong	Landrace	G	T	Pre-1950	IX
Ta001613	Motuoxiaomai	Landrace	G	T	Pre-1950	IX
Ta001614	Bianbachunmai	Landrace	G	T	Pre-1950	IX
Ta001615	Baimangxiaomai	Landrace	G	T	Pre-1950	Ⅸ
Ta001616	Wujiangzhuo	Landrace	G	T	Pre-1950	IX
Ta001617	Muzongzhuoga	Landrace	G	T	Pre-1950	IX
Ta000778	Kangdingxiaomai	Landrace	G	T	Pre-1950	Ⅸ
Ta001623	Yizhimai	Landrace	G	T	Pre-1950	VIII
Ta001674	Hongchunmai	Landrace	G	T	Pre-1950	Ⅹ
Ta001676	Hongdongmai-TC	Landrace	G	T	Pre-1950	Ⅹ
Ta001680	Hongjinbaoyin	Landrace	G	T	Pre-1950	Ⅹ
Ta004677	Heshangtou	Landrace	G	T	Pre-1950	VIII
Ta001479	Chongyanghongmai	Landrace	G	T	Pre-1950	III
Ta001223	Huoliaomai	Landrace	G	T	Pre-1950	Ⅶ
Ta001658	Hanzhongbai	Landrace	G	T	Pre-1950	II
Ta001459	Laomai	Landrace	G	T	Pre-1950	Ⅰ
Ta001445	Jiahongmai	Landrace	G	T	Pre-1950	I
Ta001628	Hongtuzi	Landrace	G	T	Pre-1950	Ⅷ
Ta001505	Baiyoumai	Landrace	G	T	Pre-1950	Ⅵ
Ta001672	Dianxihongke	Landrace	G	T	Pre-1950	Ⅳ
Ta001537	Songruimai	Landrace	G	T	Pre-1950	Ⅴ
Ta001490	Wuyuanmai	Landrace	G	T	Pre-1950	III
Ta001436	Xiaohongpi	Landrace	G	T	Pre-1950	Ⅶ
Ta001191	Lanxizaoxiaomai	Landrace	G	T	Pre-1950	Ⅲ
Ta001484	Shuilizhan	Landrace	G	T	Pre-1950	III
Ta000785	Zipi	Landrace	G	T	Pre-1950	Ⅳ
Ta001630	Jinhuangmai	Landrace	G	T	Pre-1950	VIII
Ta001506	Yangmai	Landrace	G	T	Pre-1950	Ⅵ
Ta001454	Youmangbaifu	Landrace	G	T	Pre-1950	VI
Ta000970	Louguding	Landrace	G	T	Pre-1950	II
Ta001655	Jiangmai	Landrace	G	T	Pre-1950	V
Ta001589	Qiangchangmai	Landrace	G	T	Pre-1950	II
Ta001590	Huomai	Landrace	G	T	Pre-1950	VIII
Ta001596	Dakoumai	Landrace	G	T	Pre-1950	II
Ta001458	Baiqiumai	Landrace	G	T	Pre-1950	I
Ta001190	Liuzhutou	Landrace	G	T	Pre-1950	III
Ta001635	Laotutou	Landrace	G	T	Pre-1950	Ⅷ
Ta001651	Tongjiabaxiaomai	Landrace	G	T	Pre-1950	Ⅳ
Ta001480	Zaowutian	Landrace	G	T	Pre-1950	III
Ta001441	Dahongmai	Landrace	G	T	Pre-1950	I
Ta001494	Mangxiaomai	Landrace	G	T	Pre-1950	III
Ta001483	Zhumaoyuanzitou	Landrace	G	T	Pre-1950	Ⅲ
Ta001571	Baimangmai	Landrace	G	T	Pre-1950	II
Ta002694	09J40	Breeding line	G	T	Post-1950	II
Ta002040	Xinyang 75256	Breeding line	G	T	1950s	II
Ta001688	Yanda 1817	Landrace	G	T	1950s	I
Ta001006	Wuyimai	Cultivar	G	T	1951	Ⅳ
Ta001545	Shite 14	Landrace	G	T	1952	I
Ta001685	Kashenbaipi	Landrace	G	T	1952	Ⅹ
Ta000958	Shannong 205	Cultivar	G	T	1954	Ⅳ
Ta000814	Nongda 36	Cultivar	C	C	1955	I
Ta001044	Nongda 183	Cultivar	C	C	1955	I
Ta000999	Huabei 187	Cultivar	G	T	1956	I
Ta001560	Neixiang 5	Cultivar	C	C	1958	II
Ta000163	Ji'nan 2	Cultivar	C	C	1960	II
Ta001999	Mengxian 201	Cultivar	G	T	1960s	II
Ta001090	Maoyingafu	Cultivar	G	T	1960s	III
Ta000157	Beijing 8	Cultivar	C	C	1962	I
Ta002045	Xuzhou 14	Cultivar	./.	0/0	1962	Ⅱ
Ta001210	Xuzhou 8	Cultivar	G	T	1962	III
Ta000965	Ya'anzao	Cultivar	G	T	1962	Ⅳ
Ta001554	Youbaomai	Cultivar	C	C	1964	II
Ta000723	Shijiazhuang 54	Cultivar	C	C	1964	I
Ta000203	Fengchan 3	Cultivar	G	T	1964	II
Ta001636	Ganmai 8	Cultivar	G	T	1964	VIII
Ta001097	Xiannong 39	Cultivar	G	T	1964	II
Ta001082	Ji'nan 8	Cultivar	G	T	1965	II
Ta000757	Ji'nan 9	Cultivar	G	T	1965	II
Ta001621	Rikaze 8	Cultivar	G	T	1965	IX
Ta000744	Beijing10	Cultivar	G	T	1965	I
Ta000969	Emai 6	Cultivar	G	T	1966	III
Ta001540	Kangxiu 10	Cultivar	G	T	1966	Ⅴ
Ta001546	Fuzhuang 30	Landrace	G	T	1967	II
Ta001471	Nongda 139	Cultivar	C	C	1968	I
Ta001207	Dongfanghong 3	Cultivar	C	C	1968	I
Ta001650	Fengmai 11	Cultivar	C	C	1968	Ⅳ
Ta000976	Taishan 1	Cultivar	C	C	1969	II
Ta001989	Jining 3	Cultivar	C	C	1969	II
Ta000688	Fan 6	Cultivar	G	T	1969	Ⅳ
Ta001631	Hongmangmai	Cultivar	G	T	1969	Ⅴ
Ta001140	AimengniuⅣ	Cultivar	C	C	1970	II
Ta011570	Jinmai 10	Cultivar	C	C	1970	II
Ta001142	Bainong 791	Cultivar	C	C	1970	II
Ta001620	Rikaze 54	Cultivar	C	C	1970	IX
Ta001462	Jinmai 8-whx	Cultivar	C	C	1970	I
Ta000750	Sumai 3	Cultivar	G	T	1970	III
Ta000930	Taishan 4	Cultivar	G	T	1970	II
Ta002730	Jinmai 8	Cultivar	G	T	1970	I
Ta001643	Huining10	Cultivar	G	T	1970	VIII
Ta000746	Jichun 1016	Cultivar	G	T	1970	VI
Ta001501	Enmai 4	Cultivar	G	T	1970s	III
Ta014442	Xiaoyan 693	Cultivar/alien introgressions（偃麦草）	G	T	1970s	II
Ta000624	Aifeng 3	Cultivar	C	C	1971	II
Ta001637	Gaoyuan 506	Cultivar/alien introgressions	G	T	1971	IX
Ta000819	Xiaoyan 4	Cultivar	G	T	1972	II
Ta001619	Zangdong 4	Cultivar	C	C	1973	IX
Ta000712	Ningmai 3	Cultivar	G	T	1973	III
Ta001567	Lumai 1	Cultivar	C	C	1975	II
Ta000202	Bainong 3217	Cultivar	G	T	1975	II
Ta000740	Yannong 15	Cultivar	C	C	1976	II
Ta000923	Mianyang 11	Cultivar	G	T	1976	Ⅳ
Ta001639	Ningchun 4	Cultivar	G	T	1976	Ⅷ
Ta000977	Yanshi 4	Cultivar	G	T	1976	II
Ta000736	Jingzhou 66	Cultivar/alien introgressions	G	T	1976	III
Ta002739	Jinmai 15	Cultivar	G	T	1976	I
Ta001512	Kefeng 3	Cultivar	G	T	1976	Ⅵ
Ta000695	Ji'nan 13	Cultivar	C	C	1977	II
Ta000377	Jing 771	Cultivar	C	C	1977	I
Ta000629	Yumai 2	Cultivar	G	T	1977	II
Ta002199	Xiaoyan 5	Cultivar	G	T	1978	II
Ta002628	Huaimai 11	Cultivar	C	C	1979	III
Ta002690	Lumai 2	Cultivar	C	C	1979	II
Ta001463	Fengkang 2	Cultivar	C	C	1979	I
Ta001511	Xinkehan 9	Cultivar	G	T	1979	Ⅵ
Ta000664	Xiaoyan 6	Cultivar	G	T	1979	II
Ta002632	Annong 1	Cultivar	G	T	1979	Ⅱ
Ta001092	Youmanghong 7	Cultivar	0/1	0/1	1979	I
Ta002000	Xinong 65	Cultivar	G	T	1980s	II
Ta002220	Linfen 7410	Cultivar	C	C	1980	I
Ta000731	Fengkang 8	Cultivar	G	T	1980	I
Ta002622	Wanmai 6	Cultivar	G	T	1980	Ⅱ
Ta000811	Lumai 5	Cultivar	C	C	1981	II
Ta000710	Jingshuang 16	Cultivar	G	T	1981	I
Ta000376	Yumai 18	Cultivar	G	T	1982	II
Ta001464	Jinmai 24	Cultivar	G	T	1982	I
Ta002635	Yangmai 4	Cultivar	G	T	1982	III
Ta001074	Lumai 12	Cultivar	C	C	1983	II
Ta011524	Jimai 30	Cultivar	C	C	1984	II
Ta002171	LuMai 13	Cultivar	C	C	1984	II
Ta002036	Changwu 131	Cultivar	G	T	1984	II
Ta000370	Caodasui	Cultivar	G	T	1984	II
Ta001992	Yumai 7	Cultivar	G	T	1985	II
Ta001031	Yumai 17	Cultivar	G	T	1986	II
Ta001404	Yangmai 5	Cultivar	G	T	1986	III
Ta001080	E'en 1	Cultivar	G	T	1986	III
Ta000670	Xuzhou 21	Cultivar	G	T	1986	III
Ta001550	Jinmai 33	Cultivar	0/1	./.	1986	Ⅴ
Ta001003	Jing 411	Cultivar	C	C	1987	I
Ta001144	Ji'nan 16	Cultivar	G	T	1987	II
Ta002663	Jinmai 49	Cultivar	C	C	1988	I
Ta000668	Jimai 26-HB	Cultivar	C	C	1988	I
Ta001994	Yumai 41	Cultivar	C	C	1988	II
Ta001419	Yumai 13	Cultivar	G	T	1988	II
Ta001032	Zhou8425B	Cultivar	G	T	1988	II
Ta000666	Laizhou 953	Cultivar	C	C	1989	II
Ta002038	Yumai 14	Cultivar	G	T	1989	II
Ta001079	Chuanmai 22	Cultivar	G	T	1989	Ⅳ
Ta001103	Yumai 21	Cultivar	G	T	1989	II
Ta000483	Jimai 32-HB	Cultivar	G	T	1989	I
Ta001034	Zhongluo 08-1	Cultivar	C	C	1990	II
Ta000165	Jinmai 47	Cultivar	C	C	1990	I
Ta000471	Jinghe 90jian 15	Cultivar	C	C	1990	I
Ta011451	Jingdong 6	Cultivar	./.	C	1990	I
Ta001200	Boai 7023	Cultivar	G	T	1990	II
Ta001173	Xi'an 8	Cultivar	G	T	1990	II
Ta001341	Changwu 357-9	Cultivar	G	T	1990	II
Ta002776	Yuzhan 89106	Breeding line	G	T	1990s	II
Ta002001	Shaan 213	Cultivar	G	T	1990s	II
Ta001990	Shannongfu 63	Cultivar	C	C	1991	II
Ta000921	Lumai 21	Cultivar	C	C	1991	II
Ta002017	PH82-2-2	Cultivar	G	T	1991	II
Ta001565	Shaannong 7859	Cultivar	G	T	1991	II
Ta000166	Jinmai 54	Cultivar	G	T	1991	I
Ta000912	Shaanyou 225	Cultivar	G	T	1992	II
Ta001979	Xinong 881	Cultivar	G	T	1992	II
Ta002203	Qinmai 11	Cultivar	G	T	1992	II
Ta000617	Wanmai 33	Cultivar	G	T	1992	III
Ta001232	92R137	Alien introgression lines	G	T	1992	III
Ta000211	Lumai 14	Cultivar	C	C	1993	II
Ta000704	Yangmai 158	Cultivar	C	0/0	1993	III
Ta000134	Ji'nan 17	Cultivar	C	C	1993	II
Ta000887	Jimai 38-HB	Cultivar	C	C	1993	I
Ta002761	Jimai 38	Cultivar	C	C	1993	I
Ta002018	Lankao 86 (79) 1-2-8-1	Breeding line	G	T	1993	II
Ta002723	Jimai 31	Cultivar	C	C	1994	I
Ta001983	Yumai 34-lhq	Cultivar	G	T	1994	II
Ta002032	Yumai 34	Cultivar	G	T	1994	II
Ta000897	Shaan 229	Cultivar	G	T	1994	II
Ta000470	Xingzi 9104	Cultivar	G	T	1994	V
Ta000693	Xuzhou 24	Cultivar	G	T	1994	III
Ta000677	Mianyang 26	Cultivar	G	T	1995	Ⅳ
Ta000481	Han 6172	Cultivar	G	T	1995	II
Ta001231	Xinong1376	Cultivar	G	T	1995	II
Ta000669	Xinong 88	Cultivar	G	T	1995	II
Ta001212	Yumai 35	Cultivar	G	T	1995	II
Ta000559	Yumai 49	Cultivar	C	C	1996	II
Ta000643	Yumai 54	Cultivar	C	C	1996	II
Ta002681	Shan 160	Cultivar	C	C	1996	II
Ta002691	Beijing 841	Cultivar	C	C	1996	I
Ta002092	LuMai 23	Cultivar	C	C	1996	II
Ta000884	Yangmai 13	Cultivar	0/1	0/1	1996	III
Ta001111	Xuzhou 25	Cultivar	C	C	1997	Ⅱ
Ta001980	Xiaoyan 503	Cultivar	G	T	1997	II
Ta002406	Yumai 51	Cultivar	G	T	1997	II
Ta000205	Gaoyou 503	Cultivar	G	T	1997	II
Ta001089	Yumai 47	Cultivar	G	T	1997	II
Ta000657	Yumai 63	Cultivar	G	T	1997	II
Ta001344	Changwu 134	Cultivar/alien introgressions	G	T	1997	II
Ta001013	Ningmai 9	Cultivar	G	T	1997	III
Ta001976	Gaocheng 8901	Cultivar	C	C	1998	I
Ta001040	Lumai 15	Cultivar	C	C	1998	II
Ta009824	Nongda 3338	Cultivar	./.	C	1998	I
Ta002405	Yumai 50	Cultivar	G	T	1998	II
Ta000469	Baonong 8865-15-25	Cultivar	G	T	1998	II
Ta000683	Wanmai 19	Cultivar	C	C	1999	III
Ta000883	Shi 4185	Cultivar	C	C	1999	I
Ta002019	Xinong 2611	Cultivar	G	T	1999	II
Ta002428	Shaan 150	Cultivar/alien introgressions	G	T	1999	II
Ta000722	Zhongyou 9507	Cultivar	G	T	1999	I
Ta000216	Shannong 45	Cultivar	G	T	1999	II
Ta002172	JingDong 8	Cultivar	G	T	1999	I
Ta001998	Xiaoyan 96	Cultivar	G	T	Pre-2000	II
Ta002662	Shiyou 20	Cultivar	C	C	Post-2000	II
Ta002772	Shi 5033	Cultivar	C	C	Post-2000	II
Ta002016	Zhengzhou 6903	Breeding line	C	C	Post-2000	II
Ta002029	Zhengmai 1066	Breeding line	C	C	Post-2000	II
Ta002742	Zhao 08-29	Breeding line	C	C	Post-2000	II
Ta003761	Baohan 1193	Cultivar	C	C	Post-2000	II
Ta001012	Gaocheng 9411	Cultivar	C	./.	Post-2000	I
Ta002771	Keyi 6070	Cultivar	C	C	Post-2000	I
Ta002044	Zhoumai 13	Cultivar	G	T	Post-2000	II
Ta002698	Luomai 6	Cultivar	G	T	Post-2000	II
Ta002737	Changhe 24	Cultivar	G	T	Post-2000	I
Ta002779	Zhaomin 1006-08X3	Breeding line	G	T	Post-2000	II
Ta002746	Zhengmai 336	Cultivar	G	T	Post-2000	II
Ta001113	Yumai 62	Cultivar	C	C	2000	II
Ta000665	Jining 13	Cultivar	C	C	2000	II
Ta001981	Xiaoyan 54	Cultivar	G	T	2000	II
Ta002711	Xiaoyan 55	Cultivar	G	T	2000	II
Ta002188	NongDa 1193	Cultivar	G	T	2000	I
Ta000372	Zhengmai 9405	Cultivar	G	T	2000	II
Ta000577	Chuanmai 107	Cultivar	G	T	2000	Ⅳ
Ta001178	Yumai 70	Cultivar	G	T	2000	II
Ta002767	Heng 95guan 26	Cultivar	G	T	2000	II
Ta000551	Pumai 9	Cultivar	G	T	2000	II
Ta001984	Yumai 58	Cultivar	C	C	2001	II
Ta000913	Jimai 19-SD	Cultivar	C	C	2001	II
Ta000167	Liangxing 99	Cultivar	C	C	2001	II
Ta002725	Nongda 3214	Cultivar	C	C	2001	I
Ta002757	Laizhou 95021	Cultivar/alien introgressions	C	C	2001	II
Ta001398	Yangmai 15	Cultivar	C	./.	2001	III
Ta000615	Shaan 253	Cultivar	G	T	2001	II
Ta002192	Xiaoyan 926	Cultivar	G	T	2001	II
Ta000566	Zhengnong 17	Cultivar	G	T	2001	II
Ta002106	ShiXin 733	Cultivar	G	T	2001	I
Ta002144	Han 4589	Cultivar	G	T	2001	I
Ta000547	Yumai 58	Cultivar	G	T	2001	II
Ta000647	Zhengmai 9023	Cultivar	G	T	2001	II
Ta000178	Shijiazhuang 8	Cultivar	G	T	2001	I
Ta002702	Shannongyoumai 3	Cultivar	G	T	2001	II
Ta000543	Zhoumai 16	Cultivar	C	C	2002	II
Ta000522	Yannong 21	Cultivar	C	C	2002	II
Ta000902	Yannong 22	Cultivar	C	C	2002	II
Ta002658	Chuannong 12	Cultivar	C	C	2002	Ⅳ
Ta002030	YuanFeng 175	Cultivar	G	T	2002	II
Ta002027	ShiXin 828	Cultivar	G	T	2002	I
Ta000198	Chang 6878	Cultivar	G	T	2002	I
Ta002562	Shannong 664	Cultivar	G	T	2002	II
Ta002722	Zhengmai 98	Cultivar	G	T	2002	II
Ta000885	Jimai 20-SD	Cultivar	C	C	2003	II
Ta002678	Jinnong 207	Cultivar	C	C	2003	I
Ta002039	AiZao 8	Cultivar	C	C	2003	II
Ta000520	Huaimai 22	Cultivar	C	C	2003	Ⅱ
Ta001239	Yanzhan 4110	Cultivar	C	C	2003	II
Ta000675	Lunxuan 987	Cultivar	C	C	2003	I
Ta002671	Xumai 30	Cultivar	C	C	2003	Ⅱ
Ta000685	Shannong 12	Cultivar	C	C	2003	II
Ta000542	Yumai 57	Cultivar	G	T	2003	II
Ta000187	Chang 6154	Cultivar	G	T	2003	I
Ta002176	Xinong 2208	Cultivar	G	T	2003	II
Ta002732	Lankaoaizao 8	Cultivar	G	T	2003	II
Ta001408	Zhengmai 366	Cultivar	G	T	2003	II
Ta001410	Kenong 9204	Cultivar	G	T	2003	II
Ta000130	Huaimai 20	Cultivar	G	T	2003	Ⅱ
Ta001093	Chuanmai 42	Cultivar	G	T	2003	Ⅳ
Ta000220	Xiaoyan 22	Cultivar	G	T	2003	II
Ta002403	NeiMai 8	Cultivar	G	T	2003	Ⅳ
Ta002062	Heng 7228	Cultivar	G	T	2003	II
Ta000706	Weimai 8	Cultivar	G	T	2003	II
Ta002166	Gaoyou 9415	Cultivar	G	T	2003	I
Ta001400	Jinmai 79	Cultivar	G	T	2003	I
Ta001177	Han 4564	Cultivar	G	T	2003	I
Ta002708	Hanyou 3475	Cultivar	G	T	2003	II
Ta002720	Jintai 170	Cultivar	G	T	2003	I
Ta002659	Linyou 145	Cultivar	G	T	2003	I
Ta000645	Taishan 21	Cultivar	G	T	2003	II
Ta000476	Heng 4399	Cultivar	G	T	2003	II
Ta001236	Zhoumai 18	Cultivar	C	C	2004	II
Ta000477	Hengguan 35	Cultivar	C	C	2004	II
Ta002116	Heng 5229	Cultivar	C	C	2004	II
Ta000529	Linmai 2	Cultivar	C	C	2004	II
Ta002731	Shanrong 3	Cultivar/alien introgressions	C	C	2004	II
Ta000663	Yannong 24	Cultivar	C	C	2004	II
Ta001982	Xinmai 18-LHQ	Cultivar	G	T	2004	II
Ta001008	Kenong 199	Cultivar	G	T	2004	II
Ta002669	Zhengmai 005	Cultivar	G	T	2004	II
Ta000890	Shiluan 02-1	Cultivar	G	T	2004	I
Ta001995	Xumai 856	Cultivar	G	T	2004	Ⅱ
Ta002640	Yangmai 16	Cultivar	G	T	2004	III
Ta000189	Changhan 58	Cultivar	G	T	2004	II
Ta000613	Beijing 0045	Cultivar	G	T	2004	I
Ta001955	Lantian 15	Cultivar	G	T	2004	VIII
Ta001170	Zhenmai 168	Cultivar	G	T	2004	III
Ta000371	Ligao 6	Cultivar	G	T	2004	II
Ta002618	Xindong 26	Cultivar	G	T	2004	Ⅹ
Ta000530	Shannong 15	Cultivar	G	T	2004	II
Ta000899	Taishan 23	Cultivar	G	T	2004	II
Ta002685	Linyuan 3158	Cultivar	G	T	2004	I
Ta002214	NongDa 135	Cultivar	0/1	0/1	2004	I
Ta000218	Shimai 15	Cultivar	C	C	2005	I
Ta000200	Aikang 58	Cultivar	C	C	2005	II
Ta000517	Huaimai 25	Cultivar	C	C	2005	III
Ta001343	Qinnong 142	Cultivar	C	C	2005	II
Ta000160	Heng 136	Cultivar	C	C	2005	II
Ta000633	Yunong 949	Cultivar	C	C	2005	II
Ta000494	Yunhan 22-33	Cultivar	C	C	2005	I
Ta002756	Nongda 179	Cultivar	G	T	2005	I
Ta002035	Xinmai 208	Cultivar	G	T	2005	II
Ta000188	Chang 6359	Cultivar	G	T	2005	I
Ta001426	Xinong 979	Cultivar	G	T	2005	II
Ta000374	Xiaoyan 81	Cultivar	G	T	2005	II
Ta000458	Xinong 889	Cultivar	G	T	2005	II
Ta002695	Shannong 8355	Cultivar	G	T	2005	II
Ta000181	Xinong 928	Cultivar	0/1	0/1	2005	II
Ta002041	Jiaomai 668	Cultivar	C	C	2006	II
Ta001007	Wennong 6	Cultivar	C	C	2006	II
Ta001172	Yannong 19	Cultivar	C	C	2006	II
Ta001238	Jimai 22-SD	Cultivar	C	C	2006	II
Ta000603	Liangxing 66	Cultivar	C	C	2006	II
Ta000495	Luohan 6	Cultivar	C	C	2006	II
Ta000212	Luomai 21	Cultivar	G	T	2006	II
Ta000432	Humai 15	Cultivar	G	T	2006	IX
Ta000232	Xinong 2000	Cultivar	G	T	2006	II
Ta001378	Lantian 26	Cultivar	G	T	2006	VIII
Ta000676	Chuanyu 20	Cultivar	G	T	2006	Ⅳ
Ta002689	Linhan 6	Cultivar	G	T	2006	I
Ta002410	Xinmai 19	Cultivar	G	T	2006	II
Ta002714	Han00-7086	Cultivar	G	T	2006	I
Ta000498	Luohan 11	Cultivar	C	C	2007	II
Ta000499	Luohan 13	Cultivar	C	C	2007	II
Ta003762	Bainong 160	Cultivar	C	C	2007	II
Ta004260	Lantian 23	Cultivar	C	C	2007	VIII
Ta001956	Lantian 19	Cultivar	C	C	2007	VIII
Ta000601	Zhouyuan 9369	Cultivar	C	C	2007	II
Ta000553	Xuke 1	Cultivar	C	C	2007	II
Ta000519	Shannong 20	Cultivar	C	C	2007	II
Ta002703	Xinmai 9817	Cultivar	G	T	2007	II
Ta002151	HeNong 825	Cultivar	G	T	2007	I
Ta000847	Zhoumai 22	Cultivar	G	T	2007	II
Ta000667	Zhongmai 175	Cultivar	G	T	2007	I
Ta002655	Xikemai 4	Cultivar	G	T	2007	Ⅳ
Ta002110	ShiYou 17	Cultivar	G	T	2007	I
Ta000909	Nongda 211	Cultivar	G	T	2007	II
Ta000174	Luohan 8	Cultivar	C	C	2008	II
Ta001978	HuaPei 6	Cultivar	C	C	2008	II
Ta002736	Kenong 2007	Cultivar	C	C	2008	I
Ta000541	Tainong 18	Cultivar	C	C	2008	II
Ta002102	Jinhe 9123	Cultivar	C	C	2008	II
Ta002145	HeNong 6049	Cultivar	C	C	2008	II
Ta002033	YuBao1	Cultivar	G	T	2008	II
Ta000428	Xinong 3517	Cultivar	G	T	2008	II
Ta000939	Yangmai 18	Cultivar	G	T	2008	III
Ta000487	Raomai 16	Cultivar	G	T	2008	I
Ta002043	Zhengyumai 9987	Cultivar	C	C	2009	II
Ta001360	Lantian 31	Cultivar	C	C	2009	VIII
Ta002167	ShanNong 17	Cultivar	C	C	2009	II
Ta002630	Xinmai 21	Cultivar	C	C	2009	II
Ta000557	Zhengmai 7698	Cultivar	C	C	2009	II
Ta002657	Tanmai 98	Cultivar	C	C	2009	II
Ta001035	Zhoumai 27	Cultivar	C	C	2009	II
Ta001977	Hanmai 13	Cultivar	G	T	2009	II
Ta002023	YuNong 416	Cultivar	G	T	2009	II
Ta000555	Fanmai 8	Cultivar	G	T	2009	II
Ta001346	Shaanmai 94	Cultivar	G	T	2009	II
Ta000586	Shaanmai 139	Cultivar	G	T	2009	II
Ta002633	Huaimai 29	Cultivar	G	T	2009	Ⅱ
Ta000524	Shiyou 20	Cultivar	G	T	2009	I
Ta000222	Xinmai 26	Cultivar	C	C	2010	II
Ta000186	Yunhan 618	Cultivar	C	C	2010	I
Ta002096	Wennong 14	Cultivar	C	0/1	2010	II
Ta000580	Zhongmai 895	Cultivar	G	T	2010	I
Ta000460	Guixie 3	Cultivar	G	T	2010	V
Ta002625	Mianmai 367	Cultivar	G	T	2010	Ⅳ
Ta002721	Linyuan 8	Cultivar	G	T	2010	I
Ta002686	Shannong 05066	Breeding line	C	C	Post-2010	II
Ta002656	Taishan 4033	Cultivar	C	C	Post-2010	II
Ta002697	NC08-2	Breeding line	C	C	Post-2010	II
Ta001364	Longyuan 031	Cultivar	C	C	Post-2010	VIII
Ta001226	Pubing 202	Cultivar	C	C	Post-2010	II
Ta002780	K35	Breeding line	G	T	Post-2010	II
Ta002665	Zhengzi 8709-4-4	Breeding line	G	T	Post-2010	II
Ta002021	Wanyuanxuan 9	Breeding line (M)	G	T	Post-2010	II
Ta002020	Xiaoyan 92	Breeding line	G	T	Post-2010	II
Ta002755	C104	Breeding line	G	T	Post-2010	II
Ta000584	Xiaoyan 15	Cultivar	G	T	Post-2010	II
Ta002042	Puyu 1	Cultivar	G	T	Post-2010	II
Ta002783	Dalilengjiao	Breeding line	G	T	Post-2010	I
Ta002760	Xiaoyan 39	Cultivar	G	T	Post-2010	Ⅱ
Ta002240	Xinong 822	Cultivar	C	C	2011	II
Ta000538	Luyuan 502	Cultivar	C	C	2011	II
Ta002158	JiMai 585-HB	Cultivar	G	T	2011	II
Ta001102	Huaichuan 916	Cultivar	G	T	2011	II
Ta001392	Lanhangxuan 121	Cultivar	G	T	2011	VIII
Ta000579	Xinong 509	Cultivar	G	T	2011	II
Ta002143	NongDa 399	Cultivar	C	C	2012	I
Ta002024	ZhengMai 0856	Cultivar	G	T	2012	II
Ta003798	Tongmai 6	Cultivar	G	T	2012	II
Ta000573	Chuanmai 104	Cultivar	G	T	2012	Ⅳ
Ta002134	Xingmai 7	Cultivar	G	T	2012	I
Ta002765	Kenong 1006	Cultivar	C	C	2013	I
Ta001237	Bainong 207	Cultivar	C	C	2013	II
Ta004261	Lantian 30	Cultivar	G	T	2013	VIII
Ta002146	Nongda 5181	Cultivar	C	C	2014	I
Ta004218	Shanken 22	Breeding line	G	T	2014	II
Ta001996	Fengdecunmai 5	Cultivar	G	T	2014	II
Ta000001	Ruihuamai 520	Cultivar	G	T	2014	III
Ta004212	LS4607	Breeding line	C	C	2015	II
Ta002003	Xinong 805	Cultivar	C	C	2015	II
Ta001997	Xumai 35	Cultivar	G	T	2015	Ⅱ
Ta004262	Lantian 33	Cultivar	G	T	2015	VIII
Ta002587	Lunxuan 103	Cultivar	G	T	2015	I
Ta000534	Yannong 999	Cultivar	C	C	2016	II
Ta001954	Jimai 229-SD	Cultivar	C	C	2016	II
Ta002129	KeNong 2011	Cultivar	C	C	2016	I
Ta000109	Lunxuan 2000	Breeding line	C	C	2017	II
Ta002013	Bainong 201	Cultivar	C	C	2017	II
Ta000083	Bainong 4199	Cultivar	C	C	2017	II
Ta002015	KeNong 2009	Cultivar	G	T	2017	I
Ta000132	Ji954072-SD	Breeding line	G	T	2017	II
Ta012651	Zhongmai 66	Cultivar	G	T	2017
Ta001958	Fengdecunmai 12	Cultivar	G	T	2017	II
Ta001391	Lanhangxuan 122	Cultivar	G	T	2017	VIII
Ta000003	Ruihuamai 518	Cultivar	C	C	2018	III
Ta004111	Huaimai 40	Cultivar	C	C	2018	Ⅱ
Ta001417	Jimai44-SD	Cultivar	C	C	2018	II
Ta000824	Zhoumai 32	Cultivar	C	C	2018	II
Ta000099	Huaimai 304	Breeding line	C	C	2019	III
Ta003131	Xumai DH2	Breeding line	C	C	2019	Ⅱ
Ta000135	Jimai43-SD	Breeding line	C	C	2019	II
Ta003114	Xinong 869	Breeding line	C	C	2019	II
Ta000120	Zhongmai 578	Cultivar	C	C	2019	II
Ta004117	Xinong 852	Breeding line	G	T	2019	II
Ta004136	Xinong 879	Breeding line	G	T	2019	II
Ta002005	Xinong 865	Breeding line	G	T	2019	II
Ta000131	Jimai 60-SD	Cultivar	G	T	2019	II
Ta002002	Xinong 401	Breeding line	G	T	2019	II
Ta003204	Jimai 70	Cultivar	C	C	2020	II
Ta004316	Landa 211	Cultivar	C	C	2020	VIII
Ta001033	935106	Breeding line	C	C	2020	II
Ta002004	Xinong857	Cultivar	C	C	2020	II
Ta000011	Ruihua 549	Cultivar	G	T	2020	III
Ta000085	Chuangmai 58	Cultivar	C	C	2021	II
Ta004221	Zhengmai 369	Cultivar	C	C	2021	II
Ta000048	Xinong 916	Breeding line	G	T	2021	II
Ta004220	Zhengmai 158	Breeding line	G	T	2021	II
Ta002026	LiangFeng 998	Cultivar	C	C	Unknown	I
Ta002682	Jishi 42	Cultivar	C	C	Unknown	II
Ta002137	Hannong 1412	Cultivar	C	0/1	Unknown	I
Ta002692	Chuanmai 7201	Cultivar	G	T	Unknown	Ⅳ
Ta002745	Wanyuanbai 1	Cultivar	G	T	Unknown	II
Ta001988	Yuejin 5	Cultivar	G	T	Unknown	II
Ta002613	Wen 12	Cultivar	G	T	Unknown	Ⅲ
Ta013935	CItr 11478	Introduced cultivar	G	T	NA	NA
Ta000852	Red Fife	Introduced cultivar	G	T	1842	Ontario, Canada
Ta000874	Fife	Introduced cultivar	C	C	1860	Ontario, Canada
Ta001217	Rieti	Introduced cultivar	C	C	1900	Italy
Ta002577	Chul	Introduced cultivar	G	T	1900	Jizzax, Uzbekistan
Ta000402	Wilhelmina	Introduced cultivar	G	T	1901	Gelderland, Netherlands
Ta013934	CItr 2608	Introduced cultivar	G	T	1904	NA
Ta001985	Quality	1923年Introduced cultivar	G	T	1906	New South Wales, Australia
Ta002469	357	Introduced cultivar	G	T	1913	Uzbekistan
Ta001532	Villa Glori	Introduced cultivar	G	T	1913	Lazio, Italy
Ta002487	Type No. 23-2	Introduced cultivar	G	T	1915	Punjab, Pakistan
Ta002654	Type No. 25	Introduced cultivar	G	T	1915	Punjab, Pakistan
Ta002567	Type No. 14	Introduced cultivar	G	T	1915	Punjab, Pakistan
Ta002620	Type No. 7	Introduced cultivar	G	T	1915	Punjab, Pakistan
Ta002607	Type No. 23-1	Introduced cultivar	G	T	1915	Punjab, Pakistan
Ta002551	Type No. 13	Introduced cultivar	G	T	1915	Punjab, Pakistan
Ta014198	PI 40942	Introduced cultivar	G	T	1915	NA
Ta013932	Type No. 16	Introduced cultivar	G	T	1915	NA
Ta013938	PI 41021	Introduced cultivar	G	T	1915	NA
Ta014197	PI 42013	Introduced cultivar	G	T	1916	NA
Ta013920	PI 43250	Introduced cultivar	G	T	1916	NA
Ta002554	Dame	Introduced cultivar	G	T	1917	Āz̄ārbāyjān-e Ghārbī, Iran
Ta001518	Akagomughi	Introduced cultivar	G	T	1917	Japan
Ta013931	PI 51688	Introduced cultivar	./.	./.	1920	NA
Ta013919	PI 57157	Introduced cultivar	C	C	1923	NA
Ta002552	139	Introduced cultivar	G	T	1923	Jammu and Kashmir, India
Ta002481	185	Introduced cultivar	G	T	1923	Jammu and Kashmir, India
Ta014176	PI 60740	Introduced cultivar	./.	C	1924	NA
Ta013926	PI 65564	Introduced cultivar	G	T	1925	NA
Ta014089	Bauländer Spelz	斯卑尔脱小麦	C	C	1926	NA
Ta002557	84	Introduced cultivar	G	T	1926	Iraq
Ta002612	81	Introduced cultivar	G	T	1926	Iraq
Ta013924	Leucospermum	Introduced cultivar	G	T	1926	NA
Ta002516	Kamchtka	Introduced cultivar	G	T	1927	Armenia
Ta002550	Karmir	Introduced cultivar	G	T	1927	Armenia
Ta002611	Kamrakhat	Introduced cultivar	G	T	1927	Armenia
Ta002553	12611	Introduced cultivar	G	T	1929	Balkh, Afghanistan
Ta002534	Gandom	Introduced cultivar	G	T	1929	Ghōr, Afghanistan
Ta002556	12677	Introduced cultivar	G	T	1929	Balkh, Afghanistan
Ta002594	600	Introduced cultivar	G	T	1929	Nagano, Japan
Ta002585	212	Introduced cultivar	C	C	1930	Qashqadaryo, Uzbekistan
Ta001359	Frontana	Introduced cultivar	C	C	1930	Rio Grande do Sul, Brazil
Ta002495	168	Introduced cultivar	G	T	1930	Qashqadaryo, Uzbekistan
Ta002591	448	Introduced cultivar	G	T	1930	Uzbekistan
Ta002488	224	Introduced cultivar	G	T	1930	Uzbekistan
Ta013939	PI 94468	Introduced cultivar	G	T	1931	NA
Ta000793	Suwon 86	Introduced cultivar	C	C	1932	Kyonggi, Korea, South
Ta013996	158	Introduced cultivar	G	T	1932	NA
Ta001524	Norin10	Introduced cultivar	G	T	1935	Iwate, Japan
Ta001530	Odesskaya 3	Cultivar	G	T	1936	Odeska oblast, Ukraine
Ta002549	1893	Introduced cultivar	G	T	1937	Malatya, Turkey
Ta002518	Surkha	Introduced cultivar	G	T	1937	Afghanistan
Ta002513	1881	Introduced cultivar	G	T	1937	Malatya, Turkey
Ta000792	Early Premium	Cultivar	G	T	1937	Missouri, United States
Ta013909	PI 127098	Introduced cultivar	G	T	1937	NA
Ta011026	Autonomia	Introduced cultivar	C	C	1938	NA
Ta001528	Triumph	Cultivar	C	C	1940	Oklahoma, United States
Ta001534	Cadet	Cultivar	G	T	1940	North Dakota, United States
Ta011103	San Pastore	Introduced cultivar	G	T	1940	NA
Ta001036	Apache	Breeding line	G	T	1940	Oklahoma, Kansas, New Mexico, United States
Ta001519	Funo	Introduced cultivar，1956年引入我国，在陕、青、甘、川、云、贵、鄂、豫、鲁等省推广	G	T	1944	Emilia Romagna, Italy
Ta001533	Atlas 66	Introduced cultivar	G	T	1947	North-Carolina, United States
Ta014190	PI 168680	Introduced cultivar	./.	C	1948	NA
Ta002592	3063	Introduced cultivar	G	T	1948	Çanakkale, Turkey
Ta002583	Karakilcik	Introduced cultivar	G	T	1948	Van, Turkey
Ta002538	Kirmizi Yazlik	Introduced cultivar	G	T	1948	Diyarbakır, Turkey
Ta002617	Kandihari	Introduced cultivar	G	T	1948	Mardin, Turkey
Ta002646	Floransa	Introduced cultivar	G	T	1948	Adana, Turkey
Ta002492	Kasisik	Introduced cultivar	G	T	1948	TurkeyŞanlıurfa, Turkey
Ta002517	Yumusak B	Introduced cultivar	G	T	1948	Kars, Turkey
Ta002472	4075	Introduced cultivar	G	T	1948	Diyarbakır, Turkey
Ta002563	Normal Yumusak	Introduced cultivar	G	T	1948	Turkey
Ta002501	4244	Introduced cultivar	G	T	1948	Erzincan, Turkey
Ta002536	3880	Introduced cultivar	G	T	1948	Erzincan, Turkey
Ta002530	Sari	Introduced cultivar	G	T	1948	Turkey
Ta002482	4	Introduced cultivar	G	T	1948	Balkh, Afghanistan
Ta002605	Tir	Introduced cultivar	G	T	1948	Turkey
Ta001336	205	Introduced cultivar	C	C	1949	Afghanistan
Ta001254	Tigaria	Introduced cultivar	C	C	1949	Madhya Pradesh, India
Ta013936	PI 184168	Introduced cultivar	C	C	1949	NA
Ta002582	Cankiri	Introduced cultivar	G	T	1949	Elazığ, Turkey
Ta002593	6333	Introduced cultivar	G	T	1949	Hakkâri, Turkey
Ta002515	8916-2	Introduced cultivar	G	T	1949	Erzincan, Turkey
Ta002483	10516	Introduced cultivar	G	T	1949	Kahramanmaraş, Turkey
Ta002644	Sadabozu 1	Introduced cultivar	G	T	1949	Miyazaki,Japan
Ta002547	Kilcikiz	Introduced cultivar	G	T	1949	Gaziantep, Turkey
Ta002535	C-1	Introduced cultivar	G	T	1949	Ḩimş, Syria
Ta002475	Skeilbie	Introduced cultivar	G	T	1949	Ḩamāh, Syria
Ta002541	6319	Introduced cultivar	G	T	1949	Hakkâri, Turkey
Ta002584	4473	Introduced cultivar	G	T	1949	Şanlıurfa, Turkey
Ta002636	Type No. 19H	Introduced cultivar	G	T	1949	Punjab, Pakistan
Ta014200	PI 182118	Introduced cultivar	G	T	1949	NA
Ta013911	PI 184157	Introduced cultivar	G	T	1949	NA
Ta000735	Abbondanza	Introduced cultivar	G	T	1950	Toscana, Italy
Ta013933	PI 192808	Introduced cultivar	G	T	1950	NA
Ta002694	09J40	Breeding line	G	T	Post-1950	China
Ta002642	Sanshukomugi	Introduced cultivar	G	T	1951	Japan
Ta002491	Misria	Introduced cultivar	G	T	1953	Iraq
Ta002638	Hawasia	Introduced cultivar	G	T	1953	Iraq
Ta002500	12985	Introduced cultivar	G	T	1953	Farāh, Afghanistan
Ta002651	Homara Mania	Introduced cultivar	G	T	1953	Iraq
Ta002621	Yosifia	Introduced cultivar	G	T	1953	Iraq
Ta002639	Homara	Introduced cultivar	G	T	1953	Iraq
Ta002623	Mania	Introduced cultivar	G	T	1953	Iraq
Ta002615	Kendiharia	Introduced cultivar	G	T	1953	Iraq
Ta002854	Aztec	Introduced cultivar	G	T	1953	New Mexico, United States
Ta001258	C271	Introduced cultivar	G	T	1953	Gilgit-Baltistan, Pakistan
Ta000807	Attila	Introduced cultivar	G	T	1953	Mexico
Ta002597	Gandom-I-Safade	Introduced cultivar	G	T	1954	Bāmyān, Afghanistan
Ta002575	Gandom-I-Safadek	Introduced cultivar	G	T	1954	Ghōr, Afghanistan
Ta002540	14224	Introduced cultivar	G	T	1954	North-West Frontier, Pakistan
Ta002616	14053	Introduced cultivar	G	T	1954	North-West Frontier, Pakistan
Ta002514	Farah	Introduced cultivar	G	T	1954	Farāh, Afghanistan
Ta002589	Gandum	Introduced cultivar	G	T	1954	Farāh, Afghanistan
Ta000837	Salti Naimya	Introduced cultivar	G	T	1956	Jordan
Ta001987	Neuzucht	Introduced cultivar	G	T	1957	Germany
Ta002564	K397	Introduced cultivar	G	T	1958	Punjab, Pakistan
Ta000729	Orofen	Introduced cultivar	G	T	1958	La Araucanía, Chile
Ta000872	Red Kamsereti	Introduced cultivar	C	C	1960	Gilgit-Baltistan, Pakistan
Ta002480	93	Introduced cultivar	G	T	1960	Lorestān, Iran
Ta001263	PCBW	Introduced cultivar	G	T	1960	Mexico
Ta013921	PI 264961	Introduced cultivar	0/1	0/1	1960	NA
Ta014195	PI 272573	Introduced cultivar	C	C	1961	NA
Ta014191	PI 272576	Introduced cultivar	./.	C	1961	NA
Ta003607	Randhawai	Introduced cultivar	G	T	1961	Punjab, Pakistan
Ta014179	PI 272555	Introduced cultivar	G	T	1961	NA
Ta013922	PI 272374	Introduced cultivar	G	T	1961	NA
Ta000412	Pitic 62	Introduced cultivar	C	C	1962	Ciudad de México, Mexico
Ta002627	Damaskus 6	Introduced cultivar	G	T	1962	Syria
Ta002521	Aleppo 32	Introduced cultivar	G	T	1962	Syria
Ta002650	Aleppo 1	Introduced cultivar	G	T	1962	Syria
Ta000404	Penjamo 62	Cultivar	G	./.	1962	Ciudad de México, Mexico
Ta013918	PI 278589	Introduced cultivar	G	T	1962	NA
Ta002490	40b	Introduced cultivar	G	T	1963	Khūzestān, Iran
Ta002555	32	Introduced cultivar	G	T	1963	Khūzestān, Iran
Ta001253	Napo 63	Introduced cultivar	G	T	1963	Cundinamarca, Colombia
Ta000411	Lerma Rojo 64	Introduced cultivar	G	T	1964	Ciudad de México, Mexico
Ta000467	Plainsman	Introduced cultivar	G	T	1964	United States
Ta014196	PI 306554	Introduced cultivar	C	C	1965	NA
Ta014188	PI 306553	Introduced cultivar	./.	0/1	1965	NA
Ta002578	477	Introduced cultivar	G	T	1966	Herāt, Afghanistan
Ta002539	429	Introduced cultivar	G	T	1966	Herāt, Afghanistan
Ta002476	451	Introduced cultivar	G	T	1966	Farāh, Afghanistan
Ta002506	455	Introduced cultivar	G	T	1966	Farāh, Afghanistan
Ta002489	432	Introduced cultivar	G	T	1966	Herāt, Afghanistan
Ta002519	1703	Introduced cultivar	G	T	1966	Kandahār, Afghanistan
Ta002600	1708	Introduced cultivar	G	T	1966	Kandahār, Afghanistan
Ta001986	Mexi-Pak 66	Introduced cultivar	G	T	1966	Ciudad de México, Mexico
Ta000405	Siete Cerros 66	Introduced cultivar	G	T	1966	Ciudad de México, Mexico
Ta002558	B-872	Introduced cultivar	G	T	1967	Erzurum, Turkey
Ta002485	B-941	Introduced cultivar	G	T	1967	Erzurum, Turkey
Ta002604	B-938	Introduced cultivar	G	T	1967	Erzurum, Turkey
Ta000385	Ciano F67	Introduced cultivar	G	T	1967	Mexico
Ta014093	Lignee 24	斯卑尔脱小麦	C	C	1968	NA
Ta014199	PI 337997	Introduced cultivar	G	T	1968	NA
Ta000809	Predgornaya 2	Introduced cultivar	C	C	1969	Krasnodarskij kraj, Former, Soviet Union
Ta002528	Floransa C	Introduced cultivar	G	T	1969	Adana, Turkey
Ta002496	Floransa B	Introduced cultivar	G	T	1969	Adana, Turkey
Ta014175	PI 341432	Introduced cultivar	G	T	1969	NA
Ta013929	PI 345238	Introduced cultivar	0/1	0/1	1969	NA
Ta014194	PI 348303	Introduced cultivar	C	C	1970	NA
Ta014192	PI 348349	Introduced cultivar	C	C	1970	NA
Ta014189	PI 348168	Introduced cultivar	C	C	1970	NA
Ta014186	PI 348526	Introduced cultivar	C	C	1970	NA
Ta014185	PI 347921	Introduced cultivar	C	C	1970	NA
Ta014184	PI 347913	Introduced cultivar	C	C	1970	NA
Ta014187	PI 355592	Introduced cultivar	./.	C	1970	NA
Ta002561	Tirmai	Introduced cultivar	G	T	1970	Afghanistan
Ta001233	Lovrin 10	Introduced cultivar	G	T	1970	Romania
Ta000433	Vicam 71	Introduced cultivar	G	T	1970	Ciudad de México, Mexico
Ta001531	Tanori	Cultivar	G	T	1970	Mexico
Ta001520	Kavkaz	Introduced cultivar	G	T	1971	Krasnodarskij kraj, Russian Federation
Ta014177	PI 366118	Introduced cultivar	G	T	1971	NA
Ta011049	Fontarronco	Introduced cultivar	C	C	1972	NA
Ta002602	Nyu Bai	Introduced cultivar	G	T	1973	Ibaraki, Japan
Ta013927	PI 157949	Introduced cultivar	G	T	1973	NA
Ta000968	Fielder	Introduced cultivar	C	C	1974	Idaho, United States
Ta002834	Darius	Introduced cultivar	C	C	1974	Île-de-France, France
Ta002523	FAO 33.213	Introduced cultivar	G	T	1974	Punjab, Pakistan
Ta002645	FAO 33.214	Introduced cultivar	G	T	1974	Punjab, Pakistan
Ta001278	Songlen	Introduced cultivar	C	C	1975	New South Wales, Australia
Ta000409	Pavon 76	Introduced cultivar	G	T	1976	Ciudad de México, Mexico
Ta001264	S76	Introduced cultivar	G	T	1976	United States
Ta014094	Ostro	斯卑尔脱小麦	C	C	1978	NA
Ta002601	W157	Introduced cultivar	G	T	1978	Jammu and Kashmir, India
Ta002634	W128	Introduced cultivar	G	T	1978	Jammu and Kashmir, India
Ta002576	W168	Introduced cultivar	G	T	1978	Jammu and Kashmir, India
Ta002614	W125	Introduced cultivar	G	T	1978	Jammu and Kashmir, India
Ta002568	W120	Introduced cultivar	G	T	1978	Jammu and Kashmir, India
Ta002512	W167	Introduced cultivar	G	T	1978	Jammu and Kashmir, India
Ta013923	W144	Introduced cultivar	G	T	1978	NA
Ta001181	Avocet	Introduced cultivar	C	C	1979	New South Wales, Australia
Ta001257	P9936	Introduced cultivar	G	T	1980	Ciudad de México, Mexico
Ta001265	Sunbird 'S'	Introduced cultivar	G	T	1980	Ciudad de México, Mexico
Ta014152	REKTOR	Introduced cultivar	G	T	1981	NA
Ta001259	Tonichi 81	Introduced cultivar	G	T	1981	Ciudad de México, Mexico
Ta002599	79TK112-1067B	Introduced cultivar	G	T	1982	Erzurum, Turkey
Ta002508	79TK104-552B	Introduced cultivar	G	T	1982	Kars, Turkey
Ta002573	79TK098-516	Introduced cultivar	G	T	1982	Kars, Turkey
Ta002525	79TK100-531A-2	Introduced cultivar	G	T	1982	Kars, Turkey
Ta002478	79TK098-519A	Introduced cultivar	G	T	1982	Kars, Turkey
Ta002569	79TK109-595	Introduced cultivar	G	T	1982	Erzurum, Turkey
Ta002499	79TK104-548B	Introduced cultivar	G	T	1982	Kars, Turkey
Ta014174	PI 470735	Introduced cultivar	G	T	1982	NA
Ta000955	Xifeng	Introduced cultivar	C	C	1983	Japan
Ta002649	PNE 226-2	Introduced cultivar	G	T	1983	Pakistan
Ta002565	PNE 226-1	Introduced cultivar	G	T	1983	Pakistan
Ta002719	TAM 107	Introduced cultivar	G	T	1984	Texas, United States
Ta002705	Pioneer 2174	Introduced cultivar	G	T	1984	Oklahoma, United States
Ta000378	Opata 85	Introduced cultivar	G	T	1985	Ciudad de México, Mexico
Ta001266	Yaco"S"	Introduced cultivar	G	T	1985	Mexico
Ta000454	Chakwal 86	Introduced cultivar	G	T	1986	Punjab, Pakistan
Ta002468	Clark	Introduced cultivar	G	T	1987	Indiana, United States
Ta001270	Bluesky	Introduced cultivar	G	T	1987	Alberta;Canada
Ta002545	76/1	Introduced cultivar	G	T	1989	Adıyaman, Turkey
Ta002471	14/17	Introduced cultivar	G	T	1989	Adıyaman, Turkey
Ta002566	86PK1304-001.00	Introduced cultivar	C	C	1990	Gilgit-Baltistan, Pakistan
Ta002571	86PK1308-001.07	Introduced cultivar	G	T	1990	Gilgit-Baltistan, Pakistan
Ta002586	86PK1272-001.00	Introduced cultivar	G	T	1990	Gilgit-Baltistan, Pakistan
Ta002505	86PK1306-002.00	Introduced cultivar	G	T	1990	Gilgit-Baltistan, Pakistan
Ta002503	86PK1305-001.00	Introduced cultivar	G	T	1990	Gilgit-Baltistan, Pakistan
Ta002629	86PK1287-001.14	Introduced cultivar	G	T	1990	Gilgit-Baltistan, Pakistan
Ta002537	86PK1307-001.00	Introduced cultivar	G	T	1990	Gilgit-Baltistan, Pakistan
Ta002497	86PK1308-001.11	Introduced cultivar	G	T	1990	Gilgit-Baltistan, Pakistan
Ta000806	Freedom	Introduced cultivar	C	C	1991	Ohio, United States
Ta002763	Tomahawk	Introduced cultivar	G	T	1991	Colorado, United States
Ta002679	Longhorn	Introduced cultivar	G	T	1991	Kansas, United States
Ta002533	84TK105-056.0	Introduced cultivar	G	T	1991	Diyarbakır, Turkey
Ta014153	SPARK	Introduced cultivar	G	T	1991	NA
Ta002675	TAM 202	Introduced cultivar	C	C	1992	Texas, United States
Ta002782	Laredo	Introduced cultivar	G	T	1992	Colorado, United States
Ta002738	Ogallala	Introduced cultivar	G	T	1992	Colorado, United States
Ta002673	Pioneer 2137	Introduced cultivar	G	T	1992	Kansas, United States
Ta002735	Yuma	Introduced cultivar	G	T	1992	Colorado, United States
Ta002733	Arlin	Introduced cultivar	G	T	1992	Kansas, United States
Ta002744	Alliance	Introduced cultivar	C	C	1993	Nebraska, United States
Ta002778	Ponderosa	Introduced cultivar	G	T	1993	Colorado, United States
Ta002784	Jules	Introduced cultivar	G	T	1993	Colorado, United States
Ta001335	Alpowa	Introduced cultivar	G	T	1993	Washington, United States
Ta003662	Pastor	Introduced cultivar	G	T	1993	Mexico
Ta002546	84TK056-140.1	Introduced cultivar	C	C	1994	Hatay, Turkey
Ta002716	Halt	Introduced cultivar	G	T	1994	Colorado, United States
Ta002509	84TK101-036.1	Introduced cultivar	G	T	1994	Diyarbakır, Turkey
Ta002718	Oro Blanco	Introduced cultivar	G	T	1994	Kansas, United States
Ta002748	Jagger	Introduced cultivar	G	T	1994	Kansas, United States
Ta002713	Nekota	Introduced cultivar	G	T	1994	Nebraska, United States
Ta002766	Niobrara	Introduced cultivar	G	T	1994	Nebraska, United States
Ta002781	Platte	Introduced cultivar	G	T	1995	United States
Ta002774	Rowdy	Introduced cultivar	G	T	1995	Colorado,United States
Ta014154	OPTIMUS	Introduced cultivar	G	T	1995	NA
Ta002758	Windstar	Introduced cultivar	G	T	1996	Nebraska,United States
Ta002661	Pronghorn	Introduced cultivar	G	T	1996	United States
Ta002544	IWA8604006	Introduced cultivar	C	C	1997	Sīstān va Balūchestān, Iran
Ta014091	Holstenkorn	斯卑尔脱小麦	C	C	1997	NA
Ta002777	Crimson	Introduced cultivar	G	T	1997	South Dakota, United States
Ta002474	IWA8604270	Introduced cultivar	G	T	1997	Kordestān, Iran
Ta002596	IWA8614070	Introduced cultivar	G	T	1997	Eşfahān, Iran
Ta002504	IWA8608636	Introduced cultivar	G	T	1997	Hamadān, Iran
Ta002532	IWA8607807	Introduced cultivar	G	T	1997	Kermānshāh, Iran
Ta002609	IWA8604735	Introduced cultivar	G	T	1997	Iran
Ta002502	IWA8604731	Introduced cultivar	G	T	1997	Kermān, Iran
Ta002572	IWA8612682	Introduced cultivar	G	T	1997	Khorāsān-e Raẕavī, Iran
Ta002559	IWA8604628	Introduced cultivar	G	T	1997	Golestān, Iran
Ta002653	IWA8604010	Introduced cultivar	G	T	1997	Sīstān va Balūchestān, Iran
Ta002684	Tandem	Introduced cultivar	G	T	1997	United States
Ta002479	IWA8608766	Introduced cultivar	G	T	1997	Kordestān, Iran
Ta002696	Prowers	Introduced cultivar	G	T	1997	United States
Ta002470	IWA8604850	Introduced cultivar	G	T	1997	Īlām, Iran
Ta002531	IWA8604165	Introduced cultivar	G	T	1997	Māzandarān, Iran
Ta003673	Westonia	Introduced cultivar	G	T	1997	Western-Australia
Ta013940	PI 43344	Introduced cultivar	G	T	1997	NA
Ta002734	Cisco	Introduced cultivar	C	C	1998	Colorado,United States
Ta002676	Betty	Introduced cultivar	G	T	1998	Kansas, United States
Ta002704	Heyne	Introduced cultivar	G	T	1998	USA:Kansas
Ta002668	Cossack	Introduced cultivar	G	T	1998	Kansas, United States
Ta002749	Hondo	Introduced cultivar	G	T	1998	Kansas, United States
Ta002762	Cougar	Introduced cultivar	G	T	1999	Nebraska, United States
Ta002674	Kalvesta	Introduced cultivar	G	T	1999	United States
Ta002729	Trego	Introduced cultivar	G	T	1999	United States
Ta002680	Harding	Introduced cultivar	G	T	1999	United States
Ta002522	Shirokawa Shiro	Introduced cultivar	C	C	Pre-2000	Japan
Ta002477	K2003-55	Introduced cultivar	G	T	Pre-2000	Kazakhstan
Ta002667	Ripper	Introduced cultivar	G	T	Pre-2000	United States
Ta002740	OK00421	Introduced cultivar	G	T	Pre-2000	Oklahoma, United States
Ta002507	TU86-14-04-1	Introduced cultivar	G	T	Pre-2000	Turkey
Ta002493	Kunduru Menceki	Introduced cultivar	G	T	Pre-2000	Elazığ, Turkey
Ta002688	SD97538	Introduced cultivar	G	T	Pre-2000	South-Dakota,United States
Ta002542	K2003-8（Pschenitsa myagkaya）	Introduced cultivar	G	T	Pre-2000	Almaty oblysy, Kazakhstan
Ta002570	TU86-13-07	Introduced cultivar	G	T	Pre-2000	Turkey
Ta002726	Intrada	Introduced cultivar	G	T	Pre-2000	Oklahoma, United States
Ta002510	TU85-082-01	Introduced cultivar	G	T	Pre-2000	Turkey
Ta002579	K2003-65(Pschenitca)	Introduced cultivar	G	T	Pre-2000	Shyghys Qazaqstan oblysy, Kazakhstan
Ta002028	TAM 111	Introduced cultivar	G	T	Pre-2000	Texas, United States
Ta001356	Ttj/RC103	Introduced cultivar	G	T	Pre-2000	France
Ta002709	Stanton	Introduced cultivar	G	T	2000	USA:Kansas
Ta002775	Wahoo	Introduced cultivar	G	T	2000	Nebraska, United States
Ta002751	TAM 400	Introduced cultivar	G	T	2000	Texas, United States
Ta002770	Ok101	Introduced cultivar	G	T	2001	Oklahoma, United States
Ta002670	Above	Introduced cultivar	G	T	2001	Colorado, United States
Ta002660	Cutter	Introduced cultivar	C	C	2002	United States
Ta002750	Goodstreak	Introduced cultivar	G	T	2002	USA:Nebraska
Ta002700	Harry	Introduced cultivar	G	T	2002	United States
Ta002764	Jagalene	Introduced cultivar	G	T	2002	United States
Ta002664	Ankor	Introduced cultivar	G	T	2002	Colorado, United States
Ta002754	Overley	Introduced cultivar	C	C	2003	United States
Ta002727	Arrowsmith	Introduced cultivar	G	T	2003	United States
Ta002753	Antelope	Introduced cultivar	G	T	2003	Nebraska, United States
Ta002747	Santa Fe	Introduced cultivar	G	T	2003	United States
Ta002773	Burchett	Introduced cultivar	G	T	2003	Kansas,United States
Ta002693	Sturdy 2K	Introduced cultivar	C	C	2004	United States
Ta002701	Hatcher	Introduced cultivar	C	C	2004	Colorado, United States
Ta002606	TJK04-379	Introduced cultivar	G	T	2004	Tajikistan
Ta002598	TJK04-3	Introduced cultivar	G	T	2004	Tajikistan
Ta002717	Bond CL	Introduced cultivar	G	T	2004	Colorado, United States
Ta002486	TJK03-194	Introduced cultivar	G	T	2004	Tajikistan
Ta002619	TJK03-195	Introduced cultivar	G	T	2004	Tajikistan
Ta002672	Wendy	Introduced cultivar	G	T	2004	South-Dakota,United States
Ta002588	TJK03-295	Introduced cultivar	G	T	2004	Tajikistan
Ta002524	K2003-108（Pschenitca）	Introduced cultivar	G	T	2004	Shyghys Qazaqstan oblysy, Kazakhstan
Ta002648	TJK03-296	Introduced cultivar	G	T	2004	Tajikistan
Ta002706	Endurance	Introduced cultivar	G	T	2004	Oklahoma;United States
Ta002543	TJK04-420	Introduced cultivar	G	T	2004	Tajikistan
Ta002769	TAM 303	Introduced cultivar	G	T	2005	Texas, United States
Ta002715	Neosho	Introduced cultivar	G	T	2005	Kansas, United States
Ta002677	TAM 112	Introduced cultivar	G	T	2005	Texas, United States
Ta002768	ok Bullet	Introduced cultivar	G	T	2005	Oklahoma, United States
Ta002728	Hallam	Introduced cultivar	G	T	2005	Nebraska, United States
Ta002710	Okfield	Introduced cultivar	G	T	2005	Oklahoma, United States
Ta002683	Alice	Introduced cultivar	C	C	2006	South Dakota, United States
Ta002687	Shavano	Introduced cultivar	C	C	2006	United States
Ta002581	TJK2006:205	Introduced cultivar	C	C	2006	Sughd, Tajikistan
Ta002498	TJK2006:204	Introduced cultivar	G	T	2006	Tajikistan
Ta002643	TJK2006:335	Introduced cultivar	G	T	2006	Sughd, Tajikistan
Ta002560	TJK2006:291	Introduced cultivar	G	T	2006	Tajikistan
Ta002647	TJK2006:298	Introduced cultivar	G	T	2006	Tajikistan
Ta002526	TJK2006:354	Introduced cultivar	G	T	2006	Tajikistan
Ta002759	Keota	Introduced cultivar	G	T	2006	United States:Kansas
Ta002743	Fuller	Introduced cultivar	G	T	2007	Kansas, United States
Ta002752	RonL	Introduced cultivar	G	T	2007	United States
Ta002707	WB411W	Introduced cultivar	G	T	2015	Kansas, United States
Ta002666	4B269-10-10-15-2-3	Breeding line	G	T	Pre-1950	China
Ta002724	Thunderbolt	Introduced cultivar	C	C	Unknown	United States

## Sheet: Table S8
Table S8 Distribution of SG variations in worldwide wheat accessions for TraesCS6B03G0356400.
ID	Name	Type	S6B146446687(T/A)	s6B146446689(C/A)	Released time	Wheat region
Ta001437	Dingxingzhai	Landrace	T	C	1850s	I
Ta000818	Xiaohongmai	Landrace	T	C	1900	IX
Ta000353	Chinese Spring	Landrace	T	C	1918	Ⅳ
Ta002548	3889	Landrace	A	A	1925	Ⅵ
Ta000771	Jiangdongmen	Landrace	T	C	1925	III
Ta002590	8241	Landrace	A	A	1926	Ⅵ
Ta002595	8260	Landrace	A	A	1926	VI
Ta002610	8269	Landrace	A	A	1926	VI
Ta002603	8220	Landrace	T	C	1926	VI
Ta002520	8916-1	Landrace	A	A	1927	VI
Ta002529	9010	Landrace	T	C	1927	VI
Ta002527	L8	Landrace	T	C	1929	Ⅲ
Ta002494	K17	Landrace	T	C	1929	V
Ta002574	Hong Huo Mai	Landrace	T	C	1929	I
Ta002580	Guang Siu Zi	Landrace	T	C	1929	III
Ta002511	L3B	Landrace	T	C	1929	Ⅲ
Ta002484	K18	Landrace	T	C	1929	V
Ta002608	YuHuaZi	Landrace	T	C	1929	III
Ta001449	Lanhuamai	Landrace	T	C	1931	VIII
Ta001600	Dayuhua	Landrace	T	C	1935	Ⅱ
Ta001583	Baibiansui	Landrace	T	C	1942	II
Ta001547	Bima 1	Cultivar	A	A	1947	II
Ta001605	Dalibanmang	Landrace	A	A	1947	II
Ta000733	Bima 4	Cultivar	T	C	1947	II
Ta001557	Xinong 6028	Cultivar	A	A	1948	II
Ta002666	4B269-10-10-15-2-3	Breeding line	A	A	Pre-1950
Ta002741	Dali 1	Cultivar	A	A	Pre-1950	II
Ta000971	Paozimai	Landrace	A	A	Pre-1950	III
Ta000635	Zijiehong	Landrace	A	A	Pre-1950	II
Ta001634	Baimazha	Landrace	A	A	Pre-1950	Ⅷ
Ta001612	Zhahong	Landrace	A	A	Pre-1950	IX
Ta001674	Hongchunmai	Landrace	A	A	Pre-1950	Ⅹ
Ta001223	Huoliaomai	Landrace	A	A	Pre-1950	Ⅶ
Ta002022	HuangMangBai	Landrace	T	C	Pre-1950	II
Ta000764	Hongxiuzi	Landrace	T	C	Pre-1950	II
Ta002473	Baixiaomangmai	Landrace	T	C	Pre-1950
Ta002034	Hulutou	Landrace	T	C	Pre-1950	II
Ta002037	Yangbaimai	Landrace	T	C	Pre-1950
Ta001201	Xiaobaimang	Landrace	T	C	Pre-1950	I
Ta002712	Baigeda	Landrace	T	C	Pre-1950
Ta002025	Wuhuatou	Landrace	T	C	Pre-1950	I
Ta001581	Youzimai	Landrace	T	C	Pre-1950	II
Ta002031	Ermangmai	Landrace	T	C	Pre-1950
Ta001230	Mazhamai	Landrace	T	C	Pre-1950	II
Ta001654	Chengduguangtou	Landrace	T	C	Pre-1950	Ⅳ
Ta001489	Wangshuibai	Landrace	T	C	Pre-1950	III
Ta001601	Fumai	Landrace	T	C	Pre-1950	II
Ta001993	Baishanmai	Landrace	T	C	Pre-1950
Ta007138	Youzitou	Landrace	T	C	Pre-1950	II
Ta001482	Chanbuzhi	Landrace	T	C	Pre-1950	III
Ta001487	Zaoxiaomai	Landrace	T	C	Pre-1950	Ⅲ
Ta000753	Sanyuehuang	Landrace	T	C	Pre-1950	II
Ta001625	Galaohan	Landrace	T	C	Pre-1950	IX
Ta001626	Huoliyan	Landrace	T	C	Pre-1950	VIII
Ta000784	Baihuamai	Landrace	T	C	Pre-1950	V
Ta001668	Zhushimai	Landrace	T	C	Pre-1950	Ⅳ
Ta000791	Pingyuan 50	Landrace	T	C	Pre-1950	II
Ta001624	Dabaimai-GS	Landrace	T	C	Pre-1950	VIII
Ta001629	Baidatou	Landrace	T	C	Pre-1950	VIII
Ta000994	Shanmai	Landrace	T	C	Pre-1950	Ⅷ
Ta001606	Liuyuehuang	Landrace	T	C	Pre-1950	IX
Ta000878	Baihuomai	Landrace	T	C	Pre-1950	II
Ta001439	Chunxiaomai	Landrace	T	C	Pre-1950	Ⅵ
Ta001659	Xiaosanyuehuang	Landrace	T	C	Pre-1950	II
Ta001574	Laolaixia	Landrace	T	C	Pre-1950	II
Ta001607	Gejiaxiang	Landrace	T	C	Pre-1950	IX
Ta001611	Bendihuanghuamai	Landrace	T	C	Pre-1950	Ⅸ
Ta001613	Motuoxiaomai	Landrace	T	C	Pre-1950	IX
Ta001614	Bianbachunmai	Landrace	T	C	Pre-1950	IX
Ta001615	Baimangxiaomai	Landrace	T	C	Pre-1950	Ⅸ
Ta001616	Wujiangzhuo	Landrace	T	C	Pre-1950	IX
Ta001617	Muzongzhuoga	Landrace	T	C	Pre-1950	IX
Ta000778	Kangdingxiaomai	Landrace	T	C	Pre-1950	Ⅸ
Ta001623	Yizhimai	Landrace	T	C	Pre-1950	VIII
Ta001676	Hongdongmai-TC	Landrace	T	C	Pre-1950	Ⅹ
Ta001680	Hongjinbaoyin	Landrace	T	C	Pre-1950	Ⅹ
Ta001479	Chongyanghongmai	Landrace	T	C	Pre-1950	III
Ta001658	Hanzhongbai	Landrace	T	C	Pre-1950	II
Ta001445	Jiahongmai	Landrace	T	C	Pre-1950	I
Ta001628	Hongtuzi	Landrace	T	C	Pre-1950	Ⅷ
Ta001505	Baiyoumai	Landrace	T	C	Pre-1950	Ⅵ
Ta001672	Dianxihongke	Landrace	T	C	Pre-1950	Ⅳ
Ta001537	Songruimai	Landrace	T	C	Pre-1950	Ⅴ
Ta001490	Wuyuanmai	Landrace	T	C	Pre-1950	III
Ta001436	Xiaohongpi	Landrace	T	C	Pre-1950	Ⅶ
Ta001191	Lanxizaoxiaomai	Landrace	T	C	Pre-1950	Ⅲ
Ta001484	Shuilizhan	Landrace	T	C	Pre-1950	III
Ta001597	Tumangmai	Landrace	T	C	Pre-1950	II
Ta000785	Zipi	Landrace	T	C	Pre-1950	Ⅳ
Ta001630	Jinhuangmai	Landrace	T	C	Pre-1950	VIII
Ta001506	Yangmai	Landrace	T	C	Pre-1950	Ⅵ
Ta001454	Youmangbaifu	Landrace	T	C	Pre-1950	VI
Ta000970	Louguding	Landrace	T	C	Pre-1950	II
Ta001655	Jiangmai	Landrace	T	C	Pre-1950	V
Ta001589	Qiangchangmai	Landrace	T	C	Pre-1950	II
Ta001590	Huomai	Landrace	T	C	Pre-1950	VIII
Ta001596	Dakoumai	Landrace	T	C	Pre-1950	II
Ta001458	Baiqiumai	Landrace	T	C	Pre-1950	I
Ta001190	Liuzhutou	Landrace	T	C	Pre-1950	III
Ta001635	Laotutou	Landrace	T	C	Pre-1950	Ⅷ
Ta001651	Tongjiabaxiaomai	Landrace	T	C	Pre-1950	Ⅳ
Ta001594	Xiaofoshou	Landrace	T	C	Pre-1950	II
Ta001480	Zaowutian	Landrace	T	C	Pre-1950	III
Ta001441	Dahongmai	Landrace	T	C	Pre-1950	I
Ta001494	Mangxiaomai	Landrace	T	C	Pre-1950	III
Ta001483	Zhumaoyuanzitou	Landrace	T	C	Pre-1950	Ⅲ
Ta001571	Baimangmai	Landrace	T	C	Pre-1950	II
Ta001576	Xishanbiansui	Landrace	0/1	0/1	Pre-1950	II
Ta004677	Heshangtou	Landrace	0/1	0/1	Pre-1950	VIII
Ta001459	Laomai	Landrace	0/1	0/1	Pre-1950	Ⅰ
Ta001603	Chushanbao	Landrace	0/1	0/1	Pre-1950	II
Ta002225	Zhongsu 68	Cultivar	T	C	1950	I
Ta002694	09J40	Breeding line	A	A	Post-1950	II
Ta002040	Xinyang 75256	Breeding line	A	A	1950s	II
Ta001688	Yanda 1817	Landrace	T	C	1950s	I
Ta001006	Wuyimai	Cultivar	A	A	1951	Ⅳ
Ta001545	Shite 14	Landrace	T	C	1952	I
Ta001685	Kashenbaipi	Landrace	T	C	1952	Ⅹ
Ta000958	Shannong 205	Cultivar	T	C	1954	Ⅳ
Ta000814	Nongda 36	Cultivar	A	A	1955	I
Ta001044	Nongda 183	Cultivar	A	A	1955	I
Ta000999	Huabei 187	Cultivar	A	A	1956	I
Ta001560	Neixiang 5	Cultivar	A	A	1958	II
Ta000163	Ji'nan 2	Cultivar	A	A	1960	II
Ta001999	Mengxian 201	Cultivar	A	A	1960s	II
Ta001090	Maoyingafu	Cultivar	A	A	1960s	III
Ta001210	Xuzhou 8	Cultivar	A	A	1962	III
Ta002045	Xuzhou 14	Cultivar	T	C	1962	Ⅱ
Ta000157	Beijing 8	Cultivar	T	C	1962	I
Ta000965	Ya'anzao	Cultivar	T	C	1962	Ⅳ
Ta001554	Youbaomai	Cultivar	A	A	1964	II
Ta001636	Ganmai 8	Cultivar	A	A	1964	VIII
Ta001097	Xiannong 39	Cultivar	A	A	1964	II
Ta000723	Shijiazhuang 54	Cultivar	T	C	1964	I
Ta000203	Fengchan 3	Cultivar	T	C	1964	II
Ta001621	Rikaze 8	Cultivar	A	A	1965	IX
Ta001082	Ji'nan 8	Cultivar	T	C	1965	II
Ta000757	Ji'nan 9	Cultivar	T	C	1965	II
Ta000744	Beijing10	Cultivar	0/1	0/1	1965	I
Ta000969	Emai 6	Cultivar	A	A	1966	III
Ta001540	Kangxiu 10	Cultivar	A	A	1966	Ⅴ
Ta001546	Fuzhuang 30	Landrace	T	C	1967	II
Ta001471	Nongda 139	Cultivar	A	A	1968	I
Ta001207	Dongfanghong 3	Cultivar	A	A	1968	I
Ta001650	Fengmai 11	Cultivar	A	A	1968	Ⅳ
Ta000976	Taishan 1	Cultivar	A	A	1969	II
Ta000688	Fan 6	Cultivar	A	A	1969	Ⅳ
Ta001989	Jining 3	Cultivar	A	A	1969	II
Ta001631	Hongmangmai	Cultivar	A	A	1969	Ⅴ
Ta001140	AimengniuⅣ	Cultivar	A	A	1970	II
Ta001142	Bainong 791	Cultivar	A	A	1970	II
Ta001620	Rikaze 54	Cultivar	A	A	1970	IX
Ta000930	Taishan 4	Cultivar	A	A	1970	II
Ta002730	Jinmai 8	Cultivar	A	A	1970	I
Ta001462	Jinmai 8-whx	Cultivar	A	A	1970	I
Ta000750	Sumai 3	Cultivar	T	C	1970	III
Ta011570	Jinmai 10	Cultivar	T	C	1970	II
Ta001643	Huining10	Cultivar	T	C	1970	VIII
Ta000746	Jichun 1016	Cultivar	0/1	0/1	1970	VI
Ta001501	Enmai 4	Cultivar	A	A	1970s	III
Ta014442	Xiaoyan 693	Cultivar/alien introgressions（偃麦草）	T	C	1970s	II
Ta000624	Aifeng 3	Cultivar	A	A	1971	II
Ta001637	Gaoyuan 506	Cultivar/alien introgressions	A	A	1971	IX
Ta000819	Xiaoyan 4	Cultivar	A	A	1972	II
Ta001619	Zangdong 4	Cultivar	A	A	1973	IX
Ta000712	Ningmai 3	Cultivar	A	A	1973	III
Ta000202	Bainong 3217	Cultivar	A	A	1975	II
Ta001567	Lumai 1	Cultivar	A	A	1975	II
Ta000923	Mianyang 11	Cultivar	A	A	1976	Ⅳ
Ta001639	Ningchun 4	Cultivar	A	A	1976	Ⅷ
Ta000977	Yanshi 4	Cultivar	A	A	1976	II
Ta000740	Yannong 15	Cultivar	A	A	1976	II
Ta000736	Jingzhou 66	Cultivar/alien introgressions	A	A	1976	III
Ta002739	Jinmai 15	Cultivar	A	A	1976	I
Ta001512	Kefeng 3	Cultivar	A	A	1976	Ⅵ
Ta000629	Yumai 2	Cultivar	A	A	1977	II
Ta000695	Ji'nan 13	Cultivar	A	A	1977	II
Ta000377	Jing 771	Cultivar	A	A	1977	I
Ta002199	Xiaoyan 5	Cultivar	A	A	1978	II
Ta001511	Xinkehan 9	Cultivar	A	A	1979	Ⅵ
Ta000664	Xiaoyan 6	Cultivar	A	A	1979	II
Ta002628	Huaimai 11	Cultivar	A	A	1979	III
Ta002690	Lumai 2	Cultivar	A	A	1979	II
Ta002632	Annong 1	Cultivar	A	A	1979	Ⅱ
Ta001463	Fengkang 2	Cultivar	A	A	1979	I
Ta001092	Youmanghong 7	Cultivar	T	C	1979	I
Ta002220	Linfen 7410	Cultivar	A	A	1980	I
Ta002622	Wanmai 6	Cultivar	A	A	1980	Ⅱ
Ta000731	Fengkang 8	Cultivar	0/1	0/1	1980	I
Ta002000	Xinong 65	Cultivar	A	A	1980s	II
Ta000811	Lumai 5	Cultivar	A	A	1981	II
Ta000710	Jingshuang 16	Cultivar	A	A	1981	I
Ta000376	Yumai 18	Cultivar	A	A	1982	II
Ta001464	Jinmai 24	Cultivar	A	A	1982	I
Ta002635	Yangmai 4	Cultivar	A	A	1982	III
Ta001074	Lumai 12	Cultivar	T	C	1983	II
Ta002036	Changwu 131	Cultivar	A	A	1984	II
Ta000370	Caodasui	Cultivar	A	A	1984	II
Ta011524	Jimai 30	Cultivar	A	A	1984	II
Ta002171	LuMai 13	Cultivar	A	A	1984	II
Ta001992	Yumai 7	Cultivar	A	A	1985	II
Ta001031	Yumai 17	Cultivar	A	A	1986	II
Ta001404	Yangmai 5	Cultivar	A	A	1986	III
Ta001080	E'en 1	Cultivar	A	A	1986	III
Ta000670	Xuzhou 21	Cultivar	A	A	1986	III
Ta001550	Jinmai 33	Cultivar	T	C	1986	Ⅴ
Ta001003	Jing 411	Cultivar	A	A	1987	I
Ta001144	Ji'nan 16	Cultivar	A	A	1987	II
Ta002663	Jinmai 49	Cultivar	A	A	1988	I
Ta001419	Yumai 13	Cultivar	A	A	1988	II
Ta000668	Jimai 26-HB	Cultivar	A	A	1988	I
Ta001994	Yumai 41	Cultivar	A	A	1988	II
Ta001032	Zhou8425B	Cultivar	A	A	1988	II
Ta001103	Yumai 21	Cultivar	A	A	1989	II
Ta000483	Jimai 32-HB	Cultivar	A	A	1989	I
Ta000666	Laizhou 953	Cultivar	A	A	1989	II
Ta002038	Yumai 14	Cultivar	T	C	1989	II
Ta001079	Chuanmai 22	Cultivar	T	C	1989	Ⅳ
Ta001034	Zhongluo 08-1	Cultivar	A	A	1990	II
Ta001200	Boai 7023	Cultivar	A	A	1990	II
Ta001173	Xi'an 8	Cultivar	A	A	1990	II
Ta000471	Jinghe 90jian 15	Cultivar	A	A	1990	I
Ta001341	Changwu 357-9	Cultivar	A	A	1990	II
Ta011451	Jingdong 6	Cultivar	./.	./.	1990	I
Ta000165	Jinmai 47	Cultivar	T	C	1990	I
Ta002776	Yuzhan 89106	Breeding line	A	A	1990s	II
Ta002001	Shaan 213	Cultivar	A	A	1990s	II
Ta002017	PH82-2-2	Cultivar	A	A	1991	II
Ta001990	Shannongfu 63	Cultivar	A	A	1991	II
Ta000921	Lumai 21	Cultivar	A	A	1991	II
Ta000166	Jinmai 54	Cultivar	A	A	1991	I
Ta001565	Shaannong 7859	Cultivar	T	C	1991	II
Ta000912	Shaanyou 225	Cultivar	A	A	1992	II
Ta001979	Xinong 881	Cultivar	A	A	1992	II
Ta002203	Qinmai 11	Cultivar	A	A	1992	II
Ta000617	Wanmai 33	Cultivar	A	A	1992	III
Ta001232	92R137	Alien introgression lines	0/1	0/1	1992	III
Ta002018	Lankao 86 (79) 1-2-8-1	Breeding line	A	A	1993	II
Ta000211	Lumai 14	Cultivar	A	A	1993	II
Ta000704	Yangmai 158	Cultivar	A	A	1993	III
Ta002761	Jimai 38	Cultivar	A	A	1993	I
Ta000134	Ji'nan 17	Cultivar	T	C	1993	II
Ta000887	Jimai 38-HB	Cultivar	T	C	1993	I
Ta001983	Yumai 34-lhq	Cultivar	A	A	1994	II
Ta002032	Yumai 34	Cultivar	A	A	1994	II
Ta000897	Shaan 229	Cultivar	A	A	1994	II
Ta000470	Xingzi 9104	Cultivar	A	A	1994	V
Ta000693	Xuzhou 24	Cultivar	A	A	1994	III
Ta002723	Jimai 31	Cultivar	A	A	1994	I
Ta000677	Mianyang 26	Cultivar	A	A	1995	Ⅳ
Ta000481	Han 6172	Cultivar	A	A	1995	II
Ta001231	Xinong1376	Cultivar	A	A	1995	II
Ta000669	Xinong 88	Cultivar	A	A	1995	II
Ta001212	Yumai 35	Cultivar	A	A	1995	II
Ta000559	Yumai 49	Cultivar	A	A	1996	II
Ta000643	Yumai 54	Cultivar	A	A	1996	II
Ta000884	Yangmai 13	Cultivar	A	A	1996	III
Ta002681	Shan 160	Cultivar	T	C	1996	II
Ta002691	Beijing 841	Cultivar	T	C	1996	I
Ta002092	LuMai 23	Cultivar	T	C	1996	II
Ta001980	Xiaoyan 503	Cultivar	A	A	1997	II
Ta002406	Yumai 51	Cultivar	A	A	1997	II
Ta000205	Gaoyou 503	Cultivar	A	A	1997	II
Ta001089	Yumai 47	Cultivar	A	A	1997	II
Ta000657	Yumai 63	Cultivar	A	A	1997	II
Ta001344	Changwu 134	Cultivar/alien introgressions	A	A	1997	II
Ta001013	Ningmai 9	Cultivar	A	A	1997	III
Ta001111	Xuzhou 25	Cultivar	T	C	1997	Ⅱ
Ta002405	Yumai 50	Cultivar	A	A	1998	II
Ta001040	Lumai 15	Cultivar	A	A	1998	II
Ta009824	Nongda 3338	Cultivar	A	A	1998	I
Ta000469	Baonong 8865-15-25	Cultivar	A	A	1998	II
Ta001976	Gaocheng 8901	Cultivar	T	C	1998	I
Ta000883	Shi 4185	Cultivar	A	A	1999	I
Ta002019	Xinong 2611	Cultivar	A	A	1999	II
Ta002428	Shaan 150	Cultivar/alien introgressions	A	A	1999	II
Ta000722	Zhongyou 9507	Cultivar	A	A	1999	I
Ta000216	Shannong 45	Cultivar	A	A	1999	II
Ta002172	JingDong 8	Cultivar	T	C	1999	I
Ta000683	Wanmai 19	Cultivar	0/1	0/1	1999	III
Ta001998	Xiaoyan 96	Cultivar	A	A	Pre-2000	II
Ta001113	Yumai 62	Cultivar	A	A	2000	II
Ta001981	Xiaoyan 54	Cultivar	A	A	2000	II
Ta002711	Xiaoyan 55	Cultivar	A	A	2000	II
Ta000372	Zhengmai 9405	Cultivar	A	A	2000	II
Ta000665	Jining 13	Cultivar	A	A	2000	II
Ta000577	Chuanmai 107	Cultivar	A	A	2000	Ⅳ
Ta001178	Yumai 70	Cultivar	A	A	2000	II
Ta002767	Heng 95guan 26	Cultivar	A	A	2000	II
Ta000551	Pumai 9	Cultivar	A	A	2000	II
Ta002188	NongDa 1193	Cultivar	T	C	2000	I
Ta002772	Shi 5033	Cultivar	A	A	Post-2000	II
Ta002044	Zhoumai 13	Cultivar	A	A	Post-2000	II
Ta002698	Luomai 6	Cultivar	A	A	Post-2000	II
Ta002737	Changhe 24	Cultivar	A	A	Post-2000	I
Ta002016	Zhengzhou 6903	Breeding line	A	A	Post-2000	II
Ta002779	Zhaomin 1006-08X3	Breeding line	A	A	Post-2000	II
Ta002746	Zhengmai 336	Cultivar	A	A	Post-2000	II
Ta002029	Zhengmai 1066	Breeding line	A	A	Post-2000	II
Ta002742	Zhao 08-29	Breeding line	A	A	Post-2000	II
Ta003761	Baohan 1193	Cultivar	A	A	Post-2000	II
Ta001012	Gaocheng 9411	Cultivar	A	A	Post-2000	I
Ta002662	Shiyou 20	Cultivar	T	C	Post-2000	II
Ta002771	Keyi 6070	Cultivar	T	C	Post-2000	I
Ta001984	Yumai 58	Cultivar	A	A	2001	II
Ta000615	Shaan 253	Cultivar	A	A	2001	II
Ta002192	Xiaoyan 926	Cultivar	A	A	2001	II
Ta000566	Zhengnong 17	Cultivar	A	A	2001	II
Ta002144	Han 4589	Cultivar	A	A	2001	I
Ta000547	Yumai 58	Cultivar	A	A	2001	II
Ta000913	Jimai 19-SD	Cultivar	A	A	2001	II
Ta000647	Zhengmai 9023	Cultivar	A	A	2001	II
Ta000167	Liangxing 99	Cultivar	A	A	2001	II
Ta002702	Shannongyoumai 3	Cultivar	A	A	2001	II
Ta002757	Laizhou 95021	Cultivar/alien introgressions	A	A	2001	II
Ta001398	Yangmai 15	Cultivar	A	A	2001	III
Ta002106	ShiXin 733	Cultivar	T	C	2001	I
Ta000178	Shijiazhuang 8	Cultivar	T	C	2001	I
Ta002725	Nongda 3214	Cultivar	T	C	2001	I
Ta000543	Zhoumai 16	Cultivar	A	A	2002	II
Ta000522	Yannong 21	Cultivar	A	A	2002	II
Ta000198	Chang 6878	Cultivar	A	A	2002	I
Ta000902	Yannong 22	Cultivar	A	A	2002	II
Ta002562	Shannong 664	Cultivar	A	A	2002	II
Ta002722	Zhengmai 98	Cultivar	A	A	2002	II
Ta002658	Chuannong 12	Cultivar	A	A	2002	Ⅳ
Ta002027	ShiXin 828	Cultivar	T	C	2002	I
Ta002030	YuanFeng 175	Cultivar	0/1	0/1	2002	II
Ta000885	Jimai 20-SD	Cultivar	A	A	2003	II
Ta000542	Yumai 57	Cultivar	A	A	2003	II
Ta000187	Chang 6154	Cultivar	A	A	2003	I
Ta002176	Xinong 2208	Cultivar	A	A	2003	II
Ta002678	Jinnong 207	Cultivar	A	A	2003	I
Ta002039	AiZao 8	Cultivar	A	A	2003	II
Ta000520	Huaimai 22	Cultivar	A	A	2003	Ⅱ
Ta001408	Zhengmai 366	Cultivar	A	A	2003	II
Ta001239	Yanzhan 4110	Cultivar	A	A	2003	II
Ta001410	Kenong 9204	Cultivar	A	A	2003	II
Ta000675	Lunxuan 987	Cultivar	A	A	2003	I
Ta000130	Huaimai 20	Cultivar	A	A	2003	Ⅱ
Ta001093	Chuanmai 42	Cultivar	A	A	2003	Ⅳ
Ta000220	Xiaoyan 22	Cultivar	A	A	2003	II
Ta002403	NeiMai 8	Cultivar	A	A	2003	Ⅳ
Ta002062	Heng 7228	Cultivar	A	A	2003	II
Ta002671	Xumai 30	Cultivar	A	A	2003	Ⅱ
Ta002166	Gaoyou 9415	Cultivar	A	A	2003	I
Ta000685	Shannong 12	Cultivar	A	A	2003	II
Ta002708	Hanyou 3475	Cultivar	A	A	2003	II
Ta000476	Heng 4399	Cultivar	A	A	2003	II
Ta001400	Jinmai 79	Cultivar	T	C	2003	I
Ta001177	Han 4564	Cultivar	T	C	2003	I
Ta002720	Jintai 170	Cultivar	T	C	2003	I
Ta002659	Linyou 145	Cultivar	T	C	2003	I
Ta000645	Taishan 21	Cultivar	T	C	2003	II
Ta002732	Lankaoaizao 8	Cultivar	0/1	0/1	2003	II
Ta000706	Weimai 8	Cultivar	0/1	0/1	2003	II
Ta001982	Xinmai 18-LHQ	Cultivar	A	A	2004	II
Ta001008	Kenong 199	Cultivar	A	A	2004	II
Ta002669	Zhengmai 005	Cultivar	A	A	2004	II
Ta001236	Zhoumai 18	Cultivar	A	A	2004	II
Ta000477	Hengguan 35	Cultivar	A	A	2004	II
Ta002640	Yangmai 16	Cultivar	A	A	2004	III
Ta000189	Changhan 58	Cultivar	A	A	2004	II
Ta000613	Beijing 0045	Cultivar	A	A	2004	I
Ta001955	Lantian 15	Cultivar	A	A	2004	VIII
Ta001170	Zhenmai 168	Cultivar	A	A	2004	III
Ta000371	Ligao 6	Cultivar	A	A	2004	II
Ta002618	Xindong 26	Cultivar	A	A	2004	Ⅹ
Ta002116	Heng 5229	Cultivar	A	A	2004	II
Ta000529	Linmai 2	Cultivar	A	A	2004	II
Ta000663	Yannong 24	Cultivar	A	A	2004	II
Ta002685	Linyuan 3158	Cultivar	A	A	2004	I
Ta002214	NongDa 135	Cultivar	T	C	2004	I
Ta000890	Shiluan 02-1	Cultivar	T	C	2004	I
Ta001995	Xumai 856	Cultivar	T	C	2004	Ⅱ
Ta002731	Shanrong 3	Cultivar/alien introgressions	T	C	2004	II
Ta000530	Shannong 15	Cultivar	T	C	2004	II
Ta000899	Taishan 23	Cultivar	T	C	2004	II
Ta000218	Shimai 15	Cultivar	A	A	2005	I
Ta002756	Nongda 179	Cultivar	A	A	2005	I
Ta002035	Xinmai 208	Cultivar	A	A	2005	II
Ta000200	Aikang 58	Cultivar	A	A	2005	II
Ta000517	Huaimai 25	Cultivar	A	A	2005	III
Ta000188	Chang 6359	Cultivar	A	A	2005	I
Ta001426	Xinong 979	Cultivar	A	A	2005	II
Ta000181	Xinong 928	Cultivar	A	A	2005	II
Ta000160	Heng 136	Cultivar	A	A	2005	II
Ta000633	Yunong 949	Cultivar	A	A	2005	II
Ta002695	Shannong 8355	Cultivar	A	A	2005	II
Ta001343	Qinnong 142	Cultivar	T	C	2005	II
Ta000374	Xiaoyan 81	Cultivar	T	C	2005	II
Ta000458	Xinong 889	Cultivar	T	C	2005	II
Ta000494	Yunhan 22-33	Cultivar	T	C	2005	I
Ta002041	Jiaomai 668	Cultivar	A	A	2006	II
Ta000212	Luomai 21	Cultivar	A	A	2006	II
Ta001172	Yannong 19	Cultivar	A	A	2006	II
Ta001238	Jimai 22-SD	Cultivar	A	A	2006	II
Ta000603	Liangxing 66	Cultivar	A	A	2006	II
Ta000432	Humai 15	Cultivar	A	A	2006	IX
Ta000232	Xinong 2000	Cultivar	A	A	2006	II
Ta001378	Lantian 26	Cultivar	A	A	2006	VIII
Ta002410	Xinmai 19	Cultivar	A	A	2006	II
Ta000495	Luohan 6	Cultivar	A	A	2006	II
Ta002714	Han00-7086	Cultivar	A	A	2006	I
Ta001007	Wennong 6	Cultivar	T	C	2006	II
Ta002689	Linhan 6	Cultivar	T	C	2006	I
Ta000676	Chuanyu 20	Cultivar	0/1	0/1	2006	Ⅳ
Ta002703	Xinmai 9817	Cultivar	A	A	2007	II
Ta000498	Luohan 11	Cultivar	A	A	2007	II
Ta002151	HeNong 825	Cultivar	A	A	2007	I
Ta000847	Zhoumai 22	Cultivar	A	A	2007	II
Ta000667	Zhongmai 175	Cultivar	A	A	2007	I
Ta003762	Bainong 160	Cultivar	A	A	2007	II
Ta004260	Lantian 23	Cultivar	A	A	2007	VIII
Ta002655	Xikemai 4	Cultivar	A	A	2007	Ⅳ
Ta000601	Zhouyuan 9369	Cultivar	A	A	2007	II
Ta000553	Xuke 1	Cultivar	A	A	2007	II
Ta000519	Shannong 20	Cultivar	A	A	2007	II
Ta000499	Luohan 13	Cultivar	T	C	2007	II
Ta001956	Lantian 19	Cultivar	T	C	2007	VIII
Ta002110	ShiYou 17	Cultivar	T	C	2007	I
Ta000909	Nongda 211	Cultivar	T	C	2007	II
Ta000174	Luohan 8	Cultivar	A	A	2008	II
Ta002033	YuBao1	Cultivar	A	A	2008	II
Ta001978	HuaPei 6	Cultivar	A	A	2008	II
Ta002736	Kenong 2007	Cultivar	A	A	2008	I
Ta000428	Xinong 3517	Cultivar	A	A	2008	II
Ta000541	Tainong 18	Cultivar	A	A	2008	II
Ta000487	Raomai 16	Cultivar	A	A	2008	I
Ta002102	Jinhe 9123	Cultivar	A	A	2008	II
Ta002145	HeNong 6049	Cultivar	A	A	2008	II
Ta000939	Yangmai 18	Cultivar	0/1	0/1	2008	III
Ta001977	Hanmai 13	Cultivar	A	A	2009	II
Ta002043	Zhengyumai 9987	Cultivar	A	A	2009	II
Ta002023	YuNong 416	Cultivar	A	A	2009	II
Ta000555	Fanmai 8	Cultivar	A	A	2009	II
Ta001346	Shaanmai 94	Cultivar	A	A	2009	II
Ta000586	Shaanmai 139	Cultivar	A	A	2009	II
Ta001360	Lantian 31	Cultivar	A	A	2009	VIII
Ta002633	Huaimai 29	Cultivar	A	A	2009	Ⅱ
Ta002167	ShanNong 17	Cultivar	A	A	2009	II
Ta000524	Shiyou 20	Cultivar	A	A	2009	I
Ta002630	Xinmai 21	Cultivar	A	A	2009	II
Ta000557	Zhengmai 7698	Cultivar	A	A	2009	II
Ta002657	Tanmai 98	Cultivar	A	A	2009	II
Ta001035	Zhoumai 27	Cultivar	A	A	2009	II
Ta000222	Xinmai 26	Cultivar	A	A	2010	II
Ta000186	Yunhan 618	Cultivar	A	A	2010	I
Ta000580	Zhongmai 895	Cultivar	A	A	2010	I
Ta002625	Mianmai 367	Cultivar	A	A	2010	Ⅳ
Ta002721	Linyuan 8	Cultivar	A	A	2010	I
Ta002096	Wennong 14	Cultivar	A	A	2010	II
Ta000460	Guixie 3	Cultivar	T	C	2010	V
Ta002021	Wanyuanxuan 9	Breeding line (M)	A	A	Post-2010	II
Ta002686	Shannong 05066	Breeding line	A	A	Post-2010	II
Ta002755	C104	Breeding line	A	A	Post-2010	II
Ta000584	Xiaoyan 15	Cultivar	A	A	Post-2010	II
Ta002042	Puyu 1	Cultivar	A	A	Post-2010	II
Ta002783	Dalilengjiao	Breeding line	A	A	Post-2010	I
Ta002697	NC08-2	Breeding line	A	A	Post-2010	II
Ta002760	Xiaoyan 39	Cultivar	A	A	Post-2010	Ⅱ
Ta001364	Longyuan 031	Cultivar	A	A	Post-2010	VIII
Ta002665	Zhengzi 8709-4-4	Breeding line	T	C	Post-2010	II
Ta002656	Taishan 4033	Cultivar	T	C	Post-2010	II
Ta001226	Pubing 202	Cultivar	T	C	Post-2010	II
Ta002780	K35	Breeding line	0/1	0/1	Post-2010	II
Ta002020	Xiaoyan 92	Breeding line	0/1	0/1	Post-2010	II
Ta001102	Huaichuan 916	Cultivar	A	A	2011	II
Ta002240	Xinong 822	Cultivar	A	A	2011	II
Ta001392	Lanhangxuan 121	Cultivar	A	A	2011	VIII
Ta000579	Xinong 509	Cultivar	A	A	2011	II
Ta002158	JiMai 585-HB	Cultivar	T	C	2011	II
Ta000538	Luyuan 502	Cultivar	T	C	2011	II
Ta002024	ZhengMai 0856	Cultivar	A	A	2012	II
Ta003798	Tongmai 6	Cultivar	A	A	2012	II
Ta002134	Xingmai 7	Cultivar	A	A	2012	I
Ta002143	NongDa 399	Cultivar	A	A	2012	I
Ta000573	Chuanmai 104	Cultivar	0/1	0/1	2012	Ⅳ
Ta002765	Kenong 1006	Cultivar	A	A	2013	I
Ta001237	Bainong 207	Cultivar	A	A	2013	II
Ta004261	Lantian 30	Cultivar	A	A	2013	VIII
Ta004218	Shanken 22	Breeding line	A	A	2014	II
Ta001996	Fengdecunmai 5	Cultivar	A	A	2014	II
Ta000001	Ruihuamai 520	Cultivar	A	A	2014	III
Ta002146	Nongda 5181	Cultivar	T	C	2014	I
Ta004212	LS4607	Breeding line	A	A	2015	II
Ta001997	Xumai 35	Cultivar	A	A	2015	Ⅱ
Ta004262	Lantian 33	Cultivar	A	A	2015	VIII
Ta002003	Xinong 805	Cultivar	A	A	2015	II
Ta002587	Lunxuan 103	Cultivar	T	C	2015	I
Ta000534	Yannong 999	Cultivar	A	A	2016	II
Ta001954	Jimai 229-SD	Cultivar	A	A	2016	II
Ta002129	KeNong 2011	Cultivar	A	A	2016	I
Ta002015	KeNong 2009	Cultivar	A	A	2017	I
Ta000132	Ji954072-SD	Breeding line	A	A	2017	II
Ta000109	Lunxuan 2000	Breeding line	A	A	2017	II
Ta012651	Zhongmai 66	Cultivar	A	A	2017
Ta002013	Bainong 201	Cultivar	A	A	2017	II
Ta000083	Bainong 4199	Cultivar	A	A	2017	II
Ta001958	Fengdecunmai 12	Cultivar	A	A	2017	II
Ta001391	Lanhangxuan 122	Cultivar	A	A	2017	VIII
Ta000003	Ruihuamai 518	Cultivar	A	A	2018	III
Ta004111	Huaimai 40	Cultivar	A	A	2018	Ⅱ
Ta001417	Jimai44-SD	Cultivar	A	A	2018	II
Ta000824	Zhoumai 32	Cultivar	A	A	2018	II
Ta000099	Huaimai 304	Breeding line	A	A	2019	III
Ta003131	Xumai DH2	Breeding line	A	A	2019	Ⅱ
Ta000135	Jimai43-SD	Breeding line	A	A	2019	II
Ta003114	Xinong 869	Breeding line	A	A	2019	II
Ta004117	Xinong 852	Breeding line	A	A	2019	II
Ta004136	Xinong 879	Breeding line	A	A	2019	II
Ta002005	Xinong 865	Breeding line	A	A	2019	II
Ta000120	Zhongmai 578	Cultivar	A	A	2019	II
Ta000131	Jimai 60-SD	Cultivar	A	A	2019	II
Ta002002	Xinong 401	Breeding line	A	A	2019	II
Ta000011	Ruihua 549	Cultivar	A	A	2020	III
Ta003204	Jimai 70	Cultivar	A	A	2020	II
Ta004316	Landa 211	Cultivar	A	A	2020	VIII
Ta001033	935106	Breeding line	A	A	2020	II
Ta002004	Xinong857	Cultivar	A	A	2020	II
Ta000085	Chuangmai 58	Cultivar	A	A	2021	II
Ta000048	Xinong 916	Breeding line	A	A	2021	II
Ta004220	Zhengmai 158	Breeding line	A	A	2021	II
Ta004221	Zhengmai 369	Cultivar	A	A	2021	II
Ta002692	Chuanmai 7201	Cultivar	A	A	Unknown	Ⅳ
Ta002745	Wanyuanbai 1	Cultivar	A	A	Unknown	II
Ta002026	LiangFeng 998	Cultivar	A	A	Unknown	I
Ta002682	Jishi 42	Cultivar	A	A	Unknown	II
Ta002137	Hannong 1412	Cultivar	A	A	Unknown	I
Ta002613	Wen 12	Cultivar	A	A	Unknown	Ⅲ
Ta001988	Yuejin 5	Cultivar	T	C	Unknown	II
Ta013935	CItr 11478	Introduced cultivar	A	A	Unknown	NA
Ta000852	Red Fife	Introduced cultivar	A	A	1842	Ontario, Canada
Ta000874	Fife	Introduced cultivar	A	A	1860	Ontario, Canada
Ta002577	Chul	Introduced cultivar	A	A	1900	Jizzax, Uzbekistan
Ta001217	Rieti	Introduced cultivar	T	C	1900	Italy
Ta000402	Wilhelmina	Introduced cultivar	A	A	1901	Gelderland, Netherlands
Ta013934	CItr 2608	Introduced cultivar	T	C	1904	NA
Ta001985	Quality	Introduced cultivar	A	A	1906	New South Wales, Australia
Ta001532	Villa Glori	Introduced cultivar	A	A	1913	Lazio, Italy
Ta002469	357	Introduced cultivar	T	C	1913	Uzbekistan
Ta002487	Type No. 23-2	Introduced cultivar	T	C	1915	Punjab, Pakistan
Ta002654	Type No. 25	Introduced cultivar	T	C	1915	Punjab, Pakistan
Ta002567	Type No. 14	Introduced cultivar	T	C	1915	Punjab, Pakistan
Ta002620	Type No. 7	Introduced cultivar	T	C	1915	Punjab, Pakistan
Ta002607	Type No. 23-1	Introduced cultivar	T	C	1915	Punjab, Pakistan
Ta002551	Type No. 13	Introduced cultivar	T	C	1915	Punjab, Pakistan
Ta014198	PI 40942	Introduced cultivar	T	C	1915	NA
Ta013932	Type No. 16	Introduced cultivar	T	C	1915	NA
Ta013938	PI 41021	Introduced cultivar	T	C	1915	NA
Ta014197	PI 42013	Introduced cultivar	T	C	1916	NA
Ta013920	PI 43250	Introduced cultivar	T	C	1916	NA
Ta001518	Akagomughi	Introduced cultivar	A	A	1917	Japan
Ta002554	Dame	Introduced cultivar	T	C	1917	Āz̄ārbāyjān-e Ghārbī, Iran
Ta013931	PI 51688	Introduced cultivar	A	A	1920	NA
Ta002552	139	Introduced cultivar	T	C	1923	Jammu and Kashmir, India
Ta002481	185	Introduced cultivar	T	C	1923	Jammu and Kashmir, India
Ta013919	PI 57157	Introduced cultivar	T	C	1923	NA
Ta014176	PI 60740	Introduced cultivar	./.	./.	1924	NA
Ta013926	PI 65564	Introduced cultivar	A	A	1925	NA
Ta002612	81	Introduced cultivar	A	A	1926	Iraq
Ta002557	84	Introduced cultivar	T	C	1926	Iraq
Ta014089	Bauländer Spelz	斯卑尔脱小麦	T	C	1926	NA
Ta013924	Leucospermum	Introduced cultivar	T	C	1926	NA
Ta002516	Kamchtka	Introduced cultivar	T	C	1927	Armenia
Ta002550	Karmir	Introduced cultivar	T	C	1927	Armenia
Ta002611	Kamrakhat	Introduced cultivar	T	C	1927	Armenia
Ta002553	12611	Introduced cultivar	T	C	1929	Balkh, Afghanistan
Ta002534	Gandom	Introduced cultivar	T	C	1929	Ghōr, Afghanistan
Ta002556	12677	Introduced cultivar	T	C	1929	Balkh, Afghanistan
Ta002594	600	Introduced cultivar	T	C	1929	Nagano, Japan
Ta002495	168	Introduced cultivar	A	A	1930	Qashqadaryo, Uzbekistan
Ta002591	448	Introduced cultivar	A	A	1930	Uzbekistan
Ta002585	212	Introduced cultivar	A	A	1930	Qashqadaryo, Uzbekistan
Ta001359	Frontana	Introduced cultivar	A	A	1930	Rio Grande do Sul, Brazil
Ta002488	224	Introduced cultivar	T	C	1930	Uzbekistan
Ta013939	PI 94468	Introduced cultivar	A	A	1931	NA
Ta013996	158	Introduced cultivar	A	A	1932	NA
Ta000793	Suwon 86	Introduced cultivar	T	C	1932	Kyonggi, Korea, South
Ta001524	Norin10	Introduced cultivar	T	C	1935	Iwate, Japan
Ta001530	Odesskaya 3	Cultivar	A	A	1936	Odeska oblast, Ukraine
Ta013909	PI 127098	Introduced cultivar	A	A	1937	NA
Ta002549	1893	Introduced cultivar	T	C	1937	Malatya, Turkey
Ta002518	Surkha	Introduced cultivar	T	C	1937	Afghanistan
Ta002513	1881	Introduced cultivar	T	C	1937	Malatya, Turkey
Ta000792	Early Premium	Cultivar	0/1	0/1	1937	Missouri, United States
Ta011026	Autonomia	Introduced cultivar	A	A	1938	NA
Ta011103	San Pastore	Introduced cultivar	A	A	1940	NA
Ta001036	Apache	Breeding line	A	A	1940	Oklahoma, Kansas, New Mexico, United States
Ta001528	Triumph	Cultivar	A	A	1940	Oklahoma, United States
Ta001534	Cadet	Cultivar	T	C	1940	North Dakota, United States
Ta001519	Funo	Introduced cultivar，1956年引入我国，在陕、青、甘、川、云、贵、鄂、豫、鲁等省推广	A	A	1944	Emilia Romagna, Italy
Ta001533	Atlas 66	Introduced cultivar	A	A	1947	North-Carolina, United States
Ta002538	Kirmizi Yazlik	Introduced cultivar	A	A	1948	Diyarbakır, Turkey
Ta002646	Floransa	Introduced cultivar	A	A	1948	Adana, Turkey
Ta002472	4075	Introduced cultivar	A	A	1948	Diyarbakır, Turkey
Ta002563	Normal Yumusak	Introduced cultivar	A	A	1948	Turkey
Ta002592	3063	Introduced cultivar	T	C	1948	Çanakkale, Turkey
Ta002583	Karakilcik	Introduced cultivar	T	C	1948	Van, Turkey
Ta002617	Kandihari	Introduced cultivar	T	C	1948	Mardin, Turkey
Ta002492	Kasisik	Introduced cultivar	T	C	1948	TurkeyŞanlıurfa, Turkey
Ta002517	Yumusak B	Introduced cultivar	T	C	1948	Kars, Turkey
Ta002501	4244	Introduced cultivar	T	C	1948	Erzincan, Turkey
Ta002530	Sari	Introduced cultivar	T	C	1948	Turkey
Ta002482	4	Introduced cultivar	T	C	1948	Balkh, Afghanistan
Ta002605	Tir	Introduced cultivar	T	C	1948	Turkey
Ta014190	PI 168680	Introduced cultivar	T	C	1948	NA
Ta002536	3880	Introduced cultivar	0/1	0/1	1948	Erzincan, Turkey
Ta002582	Cankiri	Introduced cultivar	A	A	1949	Elazığ, Turkey
Ta002593	6333	Introduced cultivar	A	A	1949	Hakkâri, Turkey
Ta002483	10516	Introduced cultivar	A	A	1949	Kahramanmaraş, Turkey
Ta002547	Kilcikiz	Introduced cultivar	A	A	1949	Gaziantep, Turkey
Ta002535	C-1	Introduced cultivar	A	A	1949	Ḩimş, Syria
Ta002475	Skeilbie	Introduced cultivar	A	A	1949	Ḩamāh, Syria
Ta002584	4473	Introduced cultivar	A	A	1949	Şanlıurfa, Turkey
Ta001254	Tigaria	Introduced cultivar	A	A	1949	Madhya Pradesh, India
Ta013911	PI 184157	Introduced cultivar	A	A	1949	NA
Ta013936	PI 184168	Introduced cultivar	A	A	1949	NA
Ta014200	PI 182118	Introduced cultivar	./.	./.	1949	NA
Ta002515	8916-2	Introduced cultivar	T	C	1949	Erzincan, Turkey
Ta002644	Sadabozu 1	Introduced cultivar	T	C	1949	Miyazaki,Japan
Ta002541	6319	Introduced cultivar	T	C	1949	Hakkâri, Turkey
Ta002636	Type No. 19H	Introduced cultivar	T	C	1949	Punjab, Pakistan
Ta001336	205	Introduced cultivar	T	C	1949	Afghanistan
Ta000735	Abbondanza	Introduced cultivar	A	A	1950	Toscana, Italy
Ta013933	PI 192808	Introduced cultivar	A	A	1950	NA
Ta002666	4B269-10-10-15-2-3	Breeding line	A	A	Pre-1950	China
Ta002694	09J40	Breeding line	A	A	Post-1950	China
Ta002642	Sanshukomugi	Introduced cultivar	T	C	1951	Japan
Ta002638	Hawasia	Introduced cultivar	A	A	1953	Iraq
Ta002651	Homara Mania	Introduced cultivar	A	A	1953	Iraq
Ta002621	Yosifia	Introduced cultivar	A	A	1953	Iraq
Ta002639	Homara	Introduced cultivar	A	A	1953	Iraq
Ta002623	Mania	Introduced cultivar	A	A	1953	Iraq
Ta002615	Kendiharia	Introduced cultivar	A	A	1953	Iraq
Ta002854	Aztec	Introduced cultivar	A	A	1953	New Mexico, United States
Ta001258	C271	Introduced cultivar	A	A	1953	Gilgit-Baltistan, Pakistan
Ta000807	Attila	Introduced cultivar	A	A	1953	Mexico
Ta002491	Misria	Introduced cultivar	T	C	1953	Iraq
Ta002500	12985	Introduced cultivar	T	C	1953	Farāh, Afghanistan
Ta002597	Gandom-I-Safade	Introduced cultivar	T	C	1954	Bāmyān, Afghanistan
Ta002575	Gandom-I-Safadek	Introduced cultivar	T	C	1954	Ghōr, Afghanistan
Ta002540	14224	Introduced cultivar	T	C	1954	North-West Frontier, Pakistan
Ta002616	14053	Introduced cultivar	T	C	1954	North-West Frontier, Pakistan
Ta002514	Farah	Introduced cultivar	T	C	1954	Farāh, Afghanistan
Ta002589	Gandum	Introduced cultivar	T	C	1954	Farāh, Afghanistan
Ta000837	Salti Naimya	Introduced cultivar	A	A	1956	Jordan
Ta001987	Neuzucht	Introduced cultivar	T	C	1957	Germany
Ta000729	Orofen	Introduced cultivar	A	A	1958	La Araucanía, Chile
Ta002564	K397	Introduced cultivar	T	C	1958	Punjab, Pakistan
Ta002480	93	Introduced cultivar	A	A	1960	Lorestān, Iran
Ta001263	PCBW	Introduced cultivar	A	A	1960	Mexico
Ta013921	PI 264961	Introduced cultivar	A	A	1960	NA
Ta000872	Red Kamsereti	Introduced cultivar	T	C	1960	Gilgit-Baltistan, Pakistan
Ta014195	PI 272573	Introduced cultivar	A	A	1961	NA
Ta013922	PI 272374	Introduced cultivar	A	A	1961	NA
Ta003607	Randhawai	Introduced cultivar	T	C	1961	Punjab, Pakistan
Ta014191	PI 272576	Introduced cultivar	T	C	1961	NA
Ta014179	PI 272555	Introduced cultivar	T	C	1961	NA
Ta002521	Aleppo 32	Introduced cultivar	A	A	1962	Syria
Ta000404	Penjamo 62	Cultivar	A	A	1962	Ciudad de México, Mexico
Ta000412	Pitic 62	Introduced cultivar	A	A	1962	Ciudad de México, Mexico
Ta002627	Damaskus 6	Introduced cultivar	T	C	1962	Syria
Ta002650	Aleppo 1	Introduced cultivar	T	C	1962	Syria
Ta013918	PI 278589	Introduced cultivar	T	C	1962	NA
Ta002490	40b	Introduced cultivar	A	A	1963	Khūzestān, Iran
Ta002555	32	Introduced cultivar	A	A	1963	Khūzestān, Iran
Ta001253	Napo 63	Introduced cultivar	A	A	1963	Cundinamarca, Colombia
Ta000411	Lerma Rojo 64	Introduced cultivar	A	A	1964	Ciudad de México, Mexico
Ta000467	Plainsman	Introduced cultivar	A	A	1964	United States
Ta014196	PI 306554	Introduced cultivar	T	C	1965	NA
Ta014188	PI 306553	Introduced cultivar	T	C	1965	NA
Ta001986	Mexi-Pak 66	Introduced cultivar	A	A	1966	Ciudad de México, Mexico
Ta000405	Siete Cerros 66	Introduced cultivar	A	A	1966	Ciudad de México, Mexico
Ta002578	477	Introduced cultivar	T	C	1966	Herāt, Afghanistan
Ta002539	429	Introduced cultivar	T	C	1966	Herāt, Afghanistan
Ta002476	451	Introduced cultivar	T	C	1966	Farāh, Afghanistan
Ta002506	455	Introduced cultivar	T	C	1966	Farāh, Afghanistan
Ta002489	432	Introduced cultivar	T	C	1966	Herāt, Afghanistan
Ta002519	1703	Introduced cultivar	T	C	1966	Kandahār, Afghanistan
Ta002600	1708	Introduced cultivar	T	C	1966	Kandahār, Afghanistan
Ta002604	B-938	Introduced cultivar	A	A	1967	Erzurum, Turkey
Ta000385	Ciano F67	Introduced cultivar	A	A	1967	Mexico
Ta002558	B-872	Introduced cultivar	T	C	1967	Erzurum, Turkey
Ta002485	B-941	Introduced cultivar	T	C	1967	Erzurum, Turkey
Ta014093	Lignee 24	斯卑尔脱小麦	T	C	1968	NA
Ta014199	PI 337997	Introduced cultivar	T	C	1968	NA
Ta002528	Floransa C	Introduced cultivar	A	A	1969	Adana, Turkey
Ta002496	Floransa B	Introduced cultivar	A	A	1969	Adana, Turkey
Ta000809	Predgornaya 2	Introduced cultivar	A	A	1969	Krasnodarskij kraj, Former, Soviet Union
Ta014175	PI 341432	Introduced cultivar	A	A	1969	NA
Ta013929	PI 345238	Introduced cultivar	A	A	1969	NA
Ta001233	Lovrin 10	Introduced cultivar	A	A	1970	Romania
Ta000433	Vicam 71	Introduced cultivar	A	A	1970	Ciudad de México, Mexico
Ta001531	Tanori	Cultivar	A	A	1970	Mexico
Ta014192	PI 348349	Introduced cultivar	A	A	1970	NA
Ta014186	PI 348526	Introduced cultivar	A	A	1970	NA
Ta014189	PI 348168	Introduced cultivar	./.	./.	1970	NA
Ta002561	Tirmai	Introduced cultivar	T	C	1970	Afghanistan
Ta014194	PI 348303	Introduced cultivar	T	C	1970	NA
Ta014187	PI 355592	Introduced cultivar	T	C	1970	NA
Ta014185	PI 347921	Introduced cultivar	T	C	1970	NA
Ta014184	PI 347913	Introduced cultivar	T	C	1970	NA
Ta001520	Kavkaz	Introduced cultivar	A	A	1971	Krasnodarskij kraj, Russian Federation
Ta014177	PI 366118	Introduced cultivar	A	A	1971	NA
Ta011049	Fontarronco	Introduced cultivar	A	A	1972	NA
Ta013927	PI 157949	Introduced cultivar	A	A	1973	NA
Ta002602	Nyu Bai	Introduced cultivar	T	C	1973	Ibaraki, Japan
Ta002523	FAO 33.213	Introduced cultivar	A	A	1974	Punjab, Pakistan
Ta000968	Fielder	Introduced cultivar	A	A	1974	Idaho, United States
Ta002834	Darius	Introduced cultivar	A	A	1974	Île-de-France, France
Ta002645	FAO 33.214	Introduced cultivar	T	C	1974	Punjab, Pakistan
Ta001278	Songlen	Introduced cultivar	A	A	1975	New South Wales, Australia
Ta000409	Pavon 76	Introduced cultivar	A	A	1976	Ciudad de México, Mexico
Ta001264	S76	Introduced cultivar	A	A	1976	United States
Ta002634	W128	Introduced cultivar	A	A	1978	Jammu and Kashmir, India
Ta002614	W125	Introduced cultivar	A	A	1978	Jammu and Kashmir, India
Ta002601	W157	Introduced cultivar	T	C	1978	Jammu and Kashmir, India
Ta002576	W168	Introduced cultivar	T	C	1978	Jammu and Kashmir, India
Ta002568	W120	Introduced cultivar	T	C	1978	Jammu and Kashmir, India
Ta002512	W167	Introduced cultivar	T	C	1978	Jammu and Kashmir, India
Ta014094	Ostro	斯卑尔脱小麦	T	C	1978	NA
Ta013923	W144	Introduced cultivar	T	C	1978	NA
Ta001181	Avocet	Introduced cultivar	A	A	1979	New South Wales, Australia
Ta001257	P9936	Introduced cultivar	A	A	1980	Ciudad de México, Mexico
Ta001265	Sunbird 'S'	Introduced cultivar	A	A	1980	Ciudad de México, Mexico
Ta014152	REKTOR	Introduced cultivar	A	A	1981	NA
Ta001259	Tonichi 81	Introduced cultivar	A	A	1981	Ciudad de México, Mexico
Ta002569	79TK109-595	Introduced cultivar	A	A	1982	Erzurum, Turkey
Ta002599	79TK112-1067B	Introduced cultivar	T	C	1982	Erzurum, Turkey
Ta002508	79TK104-552B	Introduced cultivar	T	C	1982	Kars, Turkey
Ta002573	79TK098-516	Introduced cultivar	T	C	1982	Kars, Turkey
Ta002525	79TK100-531A-2	Introduced cultivar	T	C	1982	Kars, Turkey
Ta002478	79TK098-519A	Introduced cultivar	T	C	1982	Kars, Turkey
Ta002499	79TK104-548B	Introduced cultivar	T	C	1982	Kars, Turkey
Ta014174	PI 470735	Introduced cultivar	T	C	1982	NA
Ta000955	Xifeng	Introduced cultivar	A	A	1983	Japan
Ta002649	PNE 226-2	Introduced cultivar	T	C	1983	Pakistan
Ta002565	PNE 226-1	Introduced cultivar	T	C	1983	Pakistan
Ta002705	Pioneer 2174	Introduced cultivar	A	A	1984	Oklahoma, United States
Ta002719	TAM 107	Introduced cultivar	T	C	1984	Texas, United States
Ta000378	Opata 85	Introduced cultivar	A	A	1985	Ciudad de México, Mexico
Ta001266	Yaco"S"	Introduced cultivar	T	C	1985	Mexico
Ta000454	Chakwal 86	Introduced cultivar	A	A	1986	Punjab, Pakistan
Ta002468	Clark	Introduced cultivar	A	A	1987	Indiana, United States
Ta001270	Bluesky	Introduced cultivar	A	A	1987	Alberta;Canada
Ta002545	76/1	Introduced cultivar	A	A	1989	Adıyaman, Turkey
Ta002471	14/17	Introduced cultivar	T	C	1989	Adıyaman, Turkey
Ta002629	86PK1287-001.14	Introduced cultivar	A	A	1990	Gilgit-Baltistan, Pakistan
Ta002571	86PK1308-001.07	Introduced cultivar	./.	./.	1990	Gilgit-Baltistan, Pakistan
Ta002586	86PK1272-001.00	Introduced cultivar	T	C	1990	Gilgit-Baltistan, Pakistan
Ta002505	86PK1306-002.00	Introduced cultivar	T	C	1990	Gilgit-Baltistan, Pakistan
Ta002566	86PK1304-001.00	Introduced cultivar	T	C	1990	Gilgit-Baltistan, Pakistan
Ta002503	86PK1305-001.00	Introduced cultivar	T	C	1990	Gilgit-Baltistan, Pakistan
Ta002537	86PK1307-001.00	Introduced cultivar	T	C	1990	Gilgit-Baltistan, Pakistan
Ta002497	86PK1308-001.11	Introduced cultivar	T	C	1990	Gilgit-Baltistan, Pakistan
Ta002679	Longhorn	Introduced cultivar	A	A	1991	Kansas, United States
Ta002533	84TK105-056.0	Introduced cultivar	A	A	1991	Diyarbakır, Turkey
Ta000806	Freedom	Introduced cultivar	A	A	1991	Ohio, United States
Ta014153	SPARK	Introduced cultivar	A	A	1991	NA
Ta002763	Tomahawk	Introduced cultivar	T	C	1991	Colorado, United States
Ta002673	Pioneer 2137	Introduced cultivar	A	A	1992	Kansas, United States
Ta002733	Arlin	Introduced cultivar	A	A	1992	Kansas, United States
Ta002675	TAM 202	Introduced cultivar	T	C	1992	Texas, United States
Ta002782	Laredo	Introduced cultivar	T	C	1992	Colorado, United States
Ta002738	Ogallala	Introduced cultivar	T	C	1992	Colorado, United States
Ta002735	Yuma	Introduced cultivar	T	C	1992	Colorado, United States
Ta002784	Jules	Introduced cultivar	A	A	1993	Colorado, United States
Ta001335	Alpowa	Introduced cultivar	A	A	1993	Washington, United States
Ta003662	Pastor	Introduced cultivar	A	A	1993	Mexico
Ta002778	Ponderosa	Introduced cultivar	T	C	1993	Colorado, United States
Ta002744	Alliance	Introduced cultivar	T	C	1993	Nebraska, United States
Ta002716	Halt	Introduced cultivar	A	A	1994	Colorado, United States
Ta002718	Oro Blanco	Introduced cultivar	A	A	1994	Kansas, United States
Ta002713	Nekota	Introduced cultivar	A	A	1994	Nebraska, United States
Ta002546	84TK056-140.1	Introduced cultivar	A	A	1994	Hatay, Turkey
Ta002766	Niobrara	Introduced cultivar	A	A	1994	Nebraska, United States
Ta002509	84TK101-036.1	Introduced cultivar	T	C	1994	Diyarbakır, Turkey
Ta002748	Jagger	Introduced cultivar	T	C	1994	Kansas, United States
Ta002781	Platte	Introduced cultivar	A	A	1995	United States
Ta014154	OPTIMUS	Introduced cultivar	A	A	1995	NA
Ta002774	Rowdy	Introduced cultivar	T	C	1995	Colorado,United States
Ta002758	Windstar	Introduced cultivar	A	A	1996	Nebraska,United States
Ta002661	Pronghorn	Introduced cultivar	A	A	1996	United States
Ta002777	Crimson	Introduced cultivar	A	A	1997	South Dakota, United States
Ta002559	IWA8604628	Introduced cultivar	A	A	1997	Golestān, Iran
Ta002684	Tandem	Introduced cultivar	A	A	1997	United States
Ta002479	IWA8608766	Introduced cultivar	A	A	1997	Kordestān, Iran
Ta002696	Prowers	Introduced cultivar	A	A	1997	United States
Ta014091	Holstenkorn	斯卑尔脱小麦	A	A	1997	NA
Ta003673	Westonia	Introduced cultivar	A	A	1997	Western-Australia
Ta002474	IWA8604270	Introduced cultivar	T	C	1997	Kordestān, Iran
Ta002596	IWA8614070	Introduced cultivar	T	C	1997	Eşfahān, Iran
Ta002504	IWA8608636	Introduced cultivar	T	C	1997	Hamadān, Iran
Ta002532	IWA8607807	Introduced cultivar	T	C	1997	Kermānshāh, Iran
Ta002609	IWA8604735	Introduced cultivar	T	C	1997	Iran
Ta002502	IWA8604731	Introduced cultivar	T	C	1997	Kermān, Iran
Ta002572	IWA8612682	Introduced cultivar	T	C	1997	Khorāsān-e Raẕavī, Iran
Ta002653	IWA8604010	Introduced cultivar	T	C	1997	Sīstān va Balūchestān, Iran
Ta002544	IWA8604006	Introduced cultivar	T	C	1997	Sīstān va Balūchestān, Iran
Ta002470	IWA8604850	Introduced cultivar	T	C	1997	Īlām, Iran
Ta002531	IWA8604165	Introduced cultivar	T	C	1997	Māzandarān, Iran
Ta013940	PI 43344	Introduced cultivar	0/1	0/1	1997	NA
Ta002676	Betty	Introduced cultivar	A	A	1998	Kansas, United States
Ta002704	Heyne	Introduced cultivar	A	A	1998	USA:Kansas
Ta002734	Cisco	Introduced cultivar	A	A	1998	Colorado,United States
Ta002749	Hondo	Introduced cultivar	A	A	1998	Kansas, United States
Ta002668	Cossack	Introduced cultivar	T	C	1998	Kansas, United States
Ta002762	Cougar	Introduced cultivar	A	A	1999	Nebraska, United States
Ta002674	Kalvesta	Introduced cultivar	A	A	1999	United States
Ta002680	Harding	Introduced cultivar	A	A	1999	United States
Ta002729	Trego	Introduced cultivar	T	C	1999	United States
Ta002477	K2003-55	Introduced cultivar	A	A	Pre-2000	Kazakhstan
Ta002740	OK00421	Introduced cultivar	A	A	Pre-2000	Oklahoma, United States
Ta002507	TU86-14-04-1	Introduced cultivar	A	A	Pre-2000	Turkey
Ta002493	Kunduru Menceki	Introduced cultivar	A	A	Pre-2000	Elazığ, Turkey
Ta002688	SD97538	Introduced cultivar	A	A	Pre-2000	South-Dakota,United States
Ta002542	K2003-8（Pschenitsa myagkaya）	Introduced cultivar	A	A	Pre-2000	Almaty oblysy, Kazakhstan
Ta002570	TU86-13-07	Introduced cultivar	A	A	Pre-2000	Turkey
Ta002522	Shirokawa Shiro	Introduced cultivar	A	A	Pre-2000	Japan
Ta002579	K2003-65(Pschenitca)	Introduced cultivar	A	A	Pre-2000	Shyghys Qazaqstan oblysy, Kazakhstan
Ta002028	TAM 111	Introduced cultivar	A	A	Pre-2000	Texas, United States
Ta001356	Ttj/RC103	Introduced cultivar	A	A	Pre-2000	France
Ta002667	Ripper	Introduced cultivar	T	C	Pre-2000	United States
Ta002726	Intrada	Introduced cultivar	T	C	Pre-2000	Oklahoma, United States
Ta002510	TU85-082-01	Introduced cultivar	T	C	Pre-2000	Turkey
Ta002709	Stanton	Introduced cultivar	A	A	2000	USA:Kansas
Ta002775	Wahoo	Introduced cultivar	A	A	2000	Nebraska, United States
Ta002751	TAM 400	Introduced cultivar	A	A	2000	Texas, United States
Ta002770	Ok101	Introduced cultivar	A	A	2001	Oklahoma, United States
Ta002670	Above	Introduced cultivar	A	A	2001	Colorado, United States
Ta002750	Goodstreak	Introduced cultivar	A	A	2002	USA:Nebraska
Ta002700	Harry	Introduced cultivar	A	A	2002	United States
Ta002660	Cutter	Introduced cultivar	A	A	2002	United States
Ta002764	Jagalene	Introduced cultivar	T	C	2002	United States
Ta002664	Ankor	Introduced cultivar	T	C	2002	Colorado, United States
Ta002727	Arrowsmith	Introduced cultivar	A	A	2003	United States
Ta002753	Antelope	Introduced cultivar	A	A	2003	Nebraska, United States
Ta002773	Burchett	Introduced cultivar	A	A	2003	Kansas,United States
Ta002754	Overley	Introduced cultivar	A	A	2003	United States
Ta002747	Santa Fe	Introduced cultivar	T	C	2003	United States
Ta002486	TJK03-194	Introduced cultivar	A	A	2004	Tajikistan
Ta002619	TJK03-195	Introduced cultivar	A	A	2004	Tajikistan
Ta002693	Sturdy 2K	Introduced cultivar	A	A	2004	United States
Ta002672	Wendy	Introduced cultivar	A	A	2004	South-Dakota,United States
Ta002701	Hatcher	Introduced cultivar	A	A	2004	Colorado, United States
Ta002524	K2003-108（Pschenitca）	Introduced cultivar	A	A	2004	Shyghys Qazaqstan oblysy, Kazakhstan
Ta002648	TJK03-296	Introduced cultivar	A	A	2004	Tajikistan
Ta002706	Endurance	Introduced cultivar	A	A	2004	Oklahoma;United States
Ta002606	TJK04-379	Introduced cultivar	T	C	2004	Tajikistan
Ta002598	TJK04-3	Introduced cultivar	T	C	2004	Tajikistan
Ta002717	Bond CL	Introduced cultivar	T	C	2004	Colorado, United States
Ta002588	TJK03-295	Introduced cultivar	T	C	2004	Tajikistan
Ta002543	TJK04-420	Introduced cultivar	T	C	2004	Tajikistan
Ta002715	Neosho	Introduced cultivar	A	A	2005	Kansas, United States
Ta002677	TAM 112	Introduced cultivar	A	A	2005	Texas, United States
Ta002710	Okfield	Introduced cultivar	A	A	2005	Oklahoma, United States
Ta002769	TAM 303	Introduced cultivar	T	C	2005	Texas, United States
Ta002768	ok Bullet	Introduced cultivar	T	C	2005	Oklahoma, United States
Ta002728	Hallam	Introduced cultivar	T	C	2005	Nebraska, United States
Ta002643	TJK2006:335	Introduced cultivar	A	A	2006	Sughd, Tajikistan
Ta002683	Alice	Introduced cultivar	A	A	2006	South Dakota, United States
Ta002687	Shavano	Introduced cultivar	A	A	2006	United States
Ta002560	TJK2006:291	Introduced cultivar	A	A	2006	Tajikistan
Ta002647	TJK2006:298	Introduced cultivar	A	A	2006	Tajikistan
Ta002526	TJK2006:354	Introduced cultivar	A	A	2006	Tajikistan
Ta002581	TJK2006:205	Introduced cultivar	A	A	2006	Sughd, Tajikistan
Ta002759	Keota	Introduced cultivar	A	A	2006	United States:Kansas
Ta002498	TJK2006:204	Introduced cultivar	T	C	2006	Tajikistan
Ta002743	Fuller	Introduced cultivar	T	C	2007	Kansas, United States
Ta002752	RonL	Introduced cultivar	T	C	2007	United States
Ta002707	WB411W	Introduced cultivar	A	A	2015	Kansas, United States
Ta002724	Thunderbolt	Introduced cultivar	T	C	Unknown	United States

## Sheet: Table S9
Table S9 Distribution of SG variations in worldwide wheat accessions for TraesCS2B03G1299500.
ID	Name	Type	s2B720780102(G/A)	Released time	Wheat region
Ta001437	Dingxingzhai	Landrace	G	1850s	I
Ta000818	Xiaohongmai	Landrace	G	1900	IX
Ta000353	Chinese Spring	Landrace	G	1918	Ⅳ
Ta002548	3889	Landrace	A	1925	Ⅵ
Ta000771	Jiangdongmen	Landrace	G	1925	III
Ta002590	8241	Landrace	A	1926	Ⅵ
Ta002603	8220	Landrace	G	1926	VI
Ta002595	8260	Landrace	A	1926	VI
Ta002610	8269	Landrace	G	1926	VI
Ta002529	9010	Landrace	G	1927	VI
Ta002520	8916-1	Landrace	G	1927	VI
Ta002527	L8	Landrace	G	1929	Ⅲ
Ta002494	K17	Landrace	G	1929	V
Ta002574	Hong Huo Mai	Landrace	G	1929	I
Ta002580	Guang Siu Zi	Landrace	A	1929	III
Ta002511	L3B	Landrace	G	1929	Ⅲ
Ta002484	K18	Landrace	G	1929	V
Ta002608	YuHuaZi	Landrace	A	1929	III
Ta001449	Lanhuamai	Landrace	A	1931	VIII
Ta001600	Dayuhua	Landrace	G	1935	Ⅱ
Ta001583	Baibiansui	Landrace	G	1942	II
Ta001547	Bima 1	Cultivar	G	1947	II
Ta000733	Bima 4	Cultivar	G	1947	II
Ta001605	Dalibanmang	Landrace	G	1947	II
Ta001557	Xinong 6028	Cultivar	G	1948	II
Ta002040	Xinyang 75256	Breeding line	G	1950s	II
Ta001688	Yanda 1817	Landrace	G	1950s	I
Ta002022	HuangMangBai	Landrace	A	Pre-1950	II
Ta002666	4B269-10-10-15-2-3	Breeding line	A	Pre-1950	NA
Ta000764	Hongxiuzi	Landrace	G	Pre-1950	II
Ta002473	Baixiaomangmai	Landrace	G	Pre-1950	NA
Ta002034	Hulutou	Landrace	G	Pre-1950	II
Ta002037	Yangbaimai	Landrace	G	Pre-1950	NA
Ta001201	Xiaobaimang	Landrace	./.	Pre-1950	I
Ta002712	Baigeda	Landrace	G	Pre-1950	NA
Ta002025	Wuhuatou	Landrace	G	Pre-1950	I
Ta002741	Dali 1	Cultivar	A	Pre-1950	II
Ta001581	Youzimai	Landrace	G	Pre-1950	II
Ta002031	Ermangmai	Landrace	G	Pre-1950	NA
Ta001230	Mazhamai	Landrace	G	Pre-1950	II
Ta001654	Chengduguangtou	Landrace	G	Pre-1950	Ⅳ
Ta001489	Wangshuibai	Landrace	G	Pre-1950	III
Ta001601	Fumai	Landrace	G	Pre-1950	II
Ta001993	Baishanmai	Landrace	G	Pre-1950	NA
Ta007138	Youzitou	Landrace	G	Pre-1950	II
Ta001482	Chanbuzhi	Landrace	G	Pre-1950	III
Ta001487	Zaoxiaomai	Landrace	G	Pre-1950	Ⅲ
Ta000971	Paozimai	Landrace	A	Pre-1950	III
Ta000753	Sanyuehuang	Landrace	G	Pre-1950	II
Ta000635	Zijiehong	Landrace	A	Pre-1950	II
Ta001625	Galaohan	Landrace	G	Pre-1950	IX
Ta001626	Huoliyan	Landrace	G	Pre-1950	VIII
Ta001634	Baimazha	Landrace	A	Pre-1950	Ⅷ
Ta000784	Baihuamai	Landrace	G	Pre-1950	V
Ta001668	Zhushimai	Landrace	G	Pre-1950	Ⅳ
Ta000791	Pingyuan 50	Landrace	G	Pre-1950	II
Ta001624	Dabaimai-GS	Landrace	G	Pre-1950	VIII
Ta001629	Baidatou	Landrace	G	Pre-1950	VIII
Ta000994	Shanmai	Landrace	G	Pre-1950	Ⅷ
Ta001606	Liuyuehuang	Landrace	G	Pre-1950	IX
Ta000878	Baihuomai	Landrace	./.	Pre-1950	II
Ta001439	Chunxiaomai	Landrace	G	Pre-1950	Ⅵ
Ta001659	Xiaosanyuehuang	Landrace	G	Pre-1950	II
Ta001576	Xishanbiansui	Landrace	G	Pre-1950	II
Ta001574	Laolaixia	Landrace	G	Pre-1950	II
Ta001607	Gejiaxiang	Landrace	G	Pre-1950	IX
Ta001611	Bendihuanghuamai	Landrace	G	Pre-1950	Ⅸ
Ta001612	Zhahong	Landrace	G	Pre-1950	IX
Ta001613	Motuoxiaomai	Landrace	G	Pre-1950	IX
Ta001614	Bianbachunmai	Landrace	G	Pre-1950	IX
Ta001615	Baimangxiaomai	Landrace	G	Pre-1950	Ⅸ
Ta001616	Wujiangzhuo	Landrace	G	Pre-1950	IX
Ta001617	Muzongzhuoga	Landrace	G	Pre-1950	IX
Ta000778	Kangdingxiaomai	Landrace	G	Pre-1950	Ⅸ
Ta001623	Yizhimai	Landrace	G	Pre-1950	VIII
Ta001674	Hongchunmai	Landrace	G	Pre-1950	Ⅹ
Ta001676	Hongdongmai-TC	Landrace	G	Pre-1950	Ⅹ
Ta001680	Hongjinbaoyin	Landrace	G	Pre-1950	Ⅹ
Ta004677	Heshangtou	Landrace	0/1	Pre-1950	VIII
Ta001479	Chongyanghongmai	Landrace	G	Pre-1950	III
Ta001223	Huoliaomai	Landrace	G	Pre-1950	Ⅶ
Ta001658	Hanzhongbai	Landrace	A	Pre-1950	II
Ta001459	Laomai	Landrace	0/1	Pre-1950	Ⅰ
Ta001445	Jiahongmai	Landrace	G	Pre-1950	I
Ta001628	Hongtuzi	Landrace	G	Pre-1950	Ⅷ
Ta001505	Baiyoumai	Landrace	G	Pre-1950	Ⅵ
Ta001603	Chushanbao	Landrace	0/1	Pre-1950	II
Ta001672	Dianxihongke	Landrace	A	Pre-1950	Ⅳ
Ta001537	Songruimai	Landrace	A	Pre-1950	Ⅴ
Ta001490	Wuyuanmai	Landrace	G	Pre-1950	III
Ta001436	Xiaohongpi	Landrace	G	Pre-1950	Ⅶ
Ta001191	Lanxizaoxiaomai	Landrace	G	Pre-1950	Ⅲ
Ta001484	Shuilizhan	Landrace	G	Pre-1950	III
Ta001597	Tumangmai	Landrace	G	Pre-1950	II
Ta000785	Zipi	Landrace	G	Pre-1950	Ⅳ
Ta001630	Jinhuangmai	Landrace	G	Pre-1950	VIII
Ta001506	Yangmai	Landrace	G	Pre-1950	Ⅵ
Ta001454	Youmangbaifu	Landrace	G	Pre-1950	VI
Ta000970	Louguding	Landrace	0/1	Pre-1950	II
Ta001655	Jiangmai	Landrace	0/1	Pre-1950	V
Ta001589	Qiangchangmai	Landrace	G	Pre-1950	II
Ta001590	Huomai	Landrace	G	Pre-1950	VIII
Ta001596	Dakoumai	Landrace	G	Pre-1950	II
Ta001458	Baiqiumai	Landrace	G	Pre-1950	I
Ta001190	Liuzhutou	Landrace	G	Pre-1950	III
Ta001635	Laotutou	Landrace	G	Pre-1950	Ⅷ
Ta001651	Tongjiabaxiaomai	Landrace	G	Pre-1950	Ⅳ
Ta001594	Xiaofoshou	Landrace	G	Pre-1950	II
Ta001480	Zaowutian	Landrace	0/1	Pre-1950	III
Ta001441	Dahongmai	Landrace	A	Pre-1950	I
Ta001494	Mangxiaomai	Landrace	A	Pre-1950	III
Ta001483	Zhumaoyuanzitou	Landrace	G	Pre-1950	Ⅲ
Ta001571	Baimangmai	Landrace	A	Pre-1950	II
Ta002225	Zhongsu 68	Cultivar	G	1950	I
Ta002694	09J40	Breeding line	A	Post-1950	II
Ta001006	Wuyimai	Cultivar	A	1951	Ⅳ
Ta001545	Shite 14	Landrace	G	1952	I
Ta001685	Kashenbaipi	Landrace	G	1952	Ⅹ
Ta000958	Shannong 205	Cultivar	G	1954	Ⅳ
Ta000814	Nongda 36	Cultivar	A	1955	I
Ta001044	Nongda 183	Cultivar	A	1955	I
Ta000999	Huabei 187	Cultivar	A	1956	I
Ta001560	Neixiang 5	Cultivar	A	1958	II
Ta001999	Mengxian 201	Cultivar	G	1960s	II
Ta001090	Maoyingafu	Cultivar	A	1960s	III
Ta000163	Ji'nan 2	Cultivar	G	1960	II
Ta001210	Xuzhou 8	Cultivar	A	1962	III
Ta002045	Xuzhou 14	Cultivar	A	1962	Ⅱ
Ta000157	Beijing 8	Cultivar	G	1962	I
Ta000965	Ya'anzao	Cultivar	A	1962	Ⅳ
Ta001554	Youbaomai	Cultivar	A	1964	II
Ta000723	Shijiazhuang 54	Cultivar	G	1964	I
Ta000203	Fengchan 3	Cultivar	G	1964	II
Ta001636	Ganmai 8	Cultivar	A	1964	VIII
Ta001097	Xiannong 39	Cultivar	A	1964	II
Ta001082	Ji'nan 8	Cultivar	A	1965	II
Ta000757	Ji'nan 9	Cultivar	A	1965	II
Ta001621	Rikaze 8	Cultivar	A	1965	IX
Ta000744	Beijing10	Cultivar	G	1965	I
Ta000969	Emai 6	Cultivar	G	1966	III
Ta001540	Kangxiu 10	Cultivar	A	1966	Ⅴ
Ta001546	Fuzhuang 30	Landrace	G	1967	II
Ta001471	Nongda 139	Cultivar	G	1968	I
Ta001207	Dongfanghong 3	Cultivar	A	1968	I
Ta001650	Fengmai 11	Cultivar	A	1968	Ⅳ
Ta000976	Taishan 1	Cultivar	A	1969	II
Ta000688	Fan 6	Cultivar	A	1969	Ⅳ
Ta001989	Jining 3	Cultivar	G	1969	II
Ta001631	Hongmangmai	Cultivar	A	1969	Ⅴ
Ta001501	Enmai 4	Cultivar	A	1970s	III
Ta014442	Xiaoyan 693	Cultivar/alien introgressions（偃麦草）	A	1970s	II
Ta001140	AimengniuⅣ	Cultivar	A	1970	II
Ta000750	Sumai 3	Cultivar	G	1970	III
Ta011570	Jinmai 10	Cultivar	A	1970	II
Ta001142	Bainong 791	Cultivar	A	1970	II
Ta001620	Rikaze 54	Cultivar	A	1970	IX
Ta000930	Taishan 4	Cultivar	A	1970	II
Ta002730	Jinmai 8	Cultivar	A	1970	I
Ta001643	Huining10	Cultivar	G	1970	VIII
Ta000746	Jichun 1016	Cultivar	A	1970	VI
Ta001462	Jinmai 8-whx	Cultivar	A	1970	I
Ta000624	Aifeng 3	Cultivar	A	1971	II
Ta001637	Gaoyuan 506	Cultivar/alien introgressions	A	1971	IX
Ta000819	Xiaoyan 4	Cultivar	A	1972	II
Ta001619	Zangdong 4	Cultivar	A	1973	IX
Ta000712	Ningmai 3	Cultivar	A	1973	III
Ta000202	Bainong 3217	Cultivar	A	1975	II
Ta001567	Lumai 1	Cultivar	./.	1975	II
Ta000923	Mianyang 11	Cultivar	A	1976	Ⅳ
Ta001639	Ningchun 4	Cultivar	A	1976	Ⅷ
Ta000977	Yanshi 4	Cultivar	0/1	1976	II
Ta000740	Yannong 15	Cultivar	A	1976	II
Ta000736	Jingzhou 66	Cultivar/alien introgressions	A	1976	III
Ta002739	Jinmai 15	Cultivar	G	1976	I
Ta001512	Kefeng 3	Cultivar	A	1976	Ⅵ
Ta000629	Yumai 2	Cultivar	A	1977	II
Ta000695	Ji'nan 13	Cultivar	A	1977	II
Ta000377	Jing 771	Cultivar	A	1977	I
Ta002199	Xiaoyan 5	Cultivar	A	1978	II
Ta001511	Xinkehan 9	Cultivar	A	1979	Ⅵ
Ta000664	Xiaoyan 6	Cultivar	A	1979	II
Ta001092	Youmanghong 7	Cultivar	0/1	1979	I
Ta002628	Huaimai 11	Cultivar	A	1979	III
Ta002690	Lumai 2	Cultivar	A	1979	II
Ta002632	Annong 1	Cultivar	A	1979	Ⅱ
Ta001463	Fengkang 2	Cultivar	G	1979	I
Ta002000	Xinong 65	Cultivar	G	1980s	II
Ta000731	Fengkang 8	Cultivar	A	1980	I
Ta002220	Linfen 7410	Cultivar	G	1980	I
Ta002622	Wanmai 6	Cultivar	A	1980	Ⅱ
Ta000811	Lumai 5	Cultivar	A	1981	II
Ta000710	Jingshuang 16	Cultivar	A	1981	I
Ta000376	Yumai 18	Cultivar	A	1982	II
Ta001464	Jinmai 24	Cultivar	A	1982	I
Ta002635	Yangmai 4	Cultivar	A	1982	III
Ta001074	Lumai 12	Cultivar	A	1983	II
Ta002036	Changwu 131	Cultivar	A	1984	II
Ta000370	Caodasui	Cultivar	A	1984	II
Ta011524	Jimai 30	Cultivar	G	1984	II
Ta002171	LuMai 13	Cultivar	A	1984	II
Ta001992	Yumai 7	Cultivar	A	1985	II
Ta001031	Yumai 17	Cultivar	A	1986	II
Ta001404	Yangmai 5	Cultivar	A	1986	III
Ta001080	E'en 1	Cultivar	A	1986	III
Ta000670	Xuzhou 21	Cultivar	A	1986	III
Ta001550	Jinmai 33	Cultivar	0/1	1986	Ⅴ
Ta001003	Jing 411	Cultivar	A	1987	I
Ta001144	Ji'nan 16	Cultivar	A	1987	II
Ta002663	Jinmai 49	Cultivar	A	1988	I
Ta001419	Yumai 13	Cultivar	A	1988	II
Ta000668	Jimai 26-HB	Cultivar	A	1988	I
Ta001994	Yumai 41	Cultivar	A	1988	II
Ta001032	Zhou8425B	Cultivar	A	1988	II
Ta002038	Yumai 14	Cultivar	A	1989	II
Ta001079	Chuanmai 22	Cultivar	A	1989	Ⅳ
Ta001103	Yumai 21	Cultivar	A	1989	II
Ta000483	Jimai 32-HB	Cultivar	A	1989	I
Ta000666	Laizhou 953	Cultivar	G	1989	II
Ta002776	Yuzhan 89106	Breeding line	A	1990s	II
Ta002001	Shaan 213	Cultivar	A	1990s	II
Ta001034	Zhongluo 08-1	Cultivar	A	1990	II
Ta001200	Boai 7023	Cultivar	A	1990	II
Ta001173	Xi'an 8	Cultivar	A	1990	II
Ta000165	Jinmai 47	Cultivar	G	1990	I
Ta011451	Jingdong 6	Cultivar	A	1990	I
Ta000471	Jinghe 90jian 15	Cultivar	A	1990	I
Ta001341	Changwu 357-9	Cultivar	A	1990	II
Ta002017	PH82-2-2	Cultivar	A	1991	II
Ta001990	Shannongfu 63	Cultivar	A	1991	II
Ta001565	Shaannong 7859	Cultivar	A	1991	II
Ta000921	Lumai 21	Cultivar	A	1991	II
Ta000166	Jinmai 54	Cultivar	G	1991	I
Ta000912	Shaanyou 225	Cultivar	A	1992	II
Ta001979	Xinong 881	Cultivar	A	1992	II
Ta002203	Qinmai 11	Cultivar	A	1992	II
Ta000617	Wanmai 33	Cultivar	A	1992	III
Ta001232	92R137	Alien introgression lines	A	1992	III
Ta002018	Lankao 86 (79) 1-2-8-1	Breeding line	A	1993	II
Ta000211	Lumai 14	Cultivar	A	1993	II
Ta000704	Yangmai 158	Cultivar	A	1993	III
Ta000134	Ji'nan 17	Cultivar	A	1993	II
Ta000887	Jimai 38-HB	Cultivar	A	1993	I
Ta002761	Jimai 38	Cultivar	A	1993	I
Ta001983	Yumai 34-lhq	Cultivar	A	1994	II
Ta002032	Yumai 34	Cultivar	A	1994	II
Ta000897	Shaan 229	Cultivar	A	1994	II
Ta000470	Xingzi 9104	Cultivar	A	1994	V
Ta000693	Xuzhou 24	Cultivar	A	1994	III
Ta002723	Jimai 31	Cultivar	A	1994	I
Ta000677	Mianyang 26	Cultivar	A	1995	Ⅳ
Ta000481	Han 6172	Cultivar	A	1995	II
Ta001231	Xinong1376	Cultivar	A	1995	II
Ta000669	Xinong 88	Cultivar	A	1995	II
Ta001212	Yumai 35	Cultivar	A	1995	II
Ta000559	Yumai 49	Cultivar	A	1996	II
Ta000643	Yumai 54	Cultivar	A	1996	II
Ta000884	Yangmai 13	Cultivar	A	1996	III
Ta002681	Shan 160	Cultivar	A	1996	II
Ta002691	Beijing 841	Cultivar	A	1996	I
Ta002092	LuMai 23	Cultivar	A	1996	II
Ta001980	Xiaoyan 503	Cultivar	A	1997	II
Ta002406	Yumai 51	Cultivar	A	1997	II
Ta000205	Gaoyou 503	Cultivar	A	1997	II
Ta001089	Yumai 47	Cultivar	G	1997	II
Ta000657	Yumai 63	Cultivar	A	1997	II
Ta001344	Changwu 134	Cultivar/alien introgressions	G	1997	II
Ta001111	Xuzhou 25	Cultivar	A	1997	Ⅱ
Ta001013	Ningmai 9	Cultivar	A	1997	III
Ta001976	Gaocheng 8901	Cultivar	A	1998	I
Ta002405	Yumai 50	Cultivar	A	1998	II
Ta001040	Lumai 15	Cultivar	A	1998	II
Ta009824	Nongda 3338	Cultivar	G	1998	I
Ta000469	Baonong 8865-15-25	Cultivar	A	1998	II
Ta000683	Wanmai 19	Cultivar	A	1999	III
Ta000883	Shi 4185	Cultivar	A	1999	I
Ta002019	Xinong 2611	Cultivar	A	1999	II
Ta002428	Shaan 150	Cultivar/alien introgressions	A	1999	II
Ta000722	Zhongyou 9507	Cultivar	A	1999	I
Ta000216	Shannong 45	Cultivar	A	1999	II
Ta002172	JingDong 8	Cultivar	A	1999	I
Ta001998	Xiaoyan 96	Cultivar	A	Pre-2000	II
Ta001113	Yumai 62	Cultivar	A	2000	II
Ta001981	Xiaoyan 54	Cultivar	A	2000	II
Ta002711	Xiaoyan 55	Cultivar	A	2000	II
Ta002188	NongDa 1193	Cultivar	A	2000	I
Ta000372	Zhengmai 9405	Cultivar	A	2000	II
Ta000665	Jining 13	Cultivar	A	2000	II
Ta000577	Chuanmai 107	Cultivar	A	2000	Ⅳ
Ta001178	Yumai 70	Cultivar	A	2000	II
Ta002767	Heng 95guan 26	Cultivar	A	2000	II
Ta000551	Pumai 9	Cultivar	A	2000	II
Ta002662	Shiyou 20	Cultivar	A	Post-2000	II
Ta002772	Shi 5033	Cultivar	A	Post-2000	II
Ta002044	Zhoumai 13	Cultivar	A	Post-2000	II
Ta002698	Luomai 6	Cultivar	A	Post-2000	II
Ta002737	Changhe 24	Cultivar	A	Post-2000	I
Ta002016	Zhengzhou 6903	Breeding line	A	Post-2000	II
Ta002779	Zhaomin 1006-08X3	Breeding line	A	Post-2000	II
Ta002746	Zhengmai 336	Cultivar	A	Post-2000	II
Ta002029	Zhengmai 1066	Breeding line	A	Post-2000	II
Ta002742	Zhao 08-29	Breeding line	A	Post-2000	II
Ta003761	Baohan 1193	Cultivar	A	Post-2000	II
Ta001012	Gaocheng 9411	Cultivar	G	Post-2000	I
Ta002771	Keyi 6070	Cultivar	0/1	Post-2000	I
Ta001984	Yumai 58	Cultivar	A	2001	II
Ta000615	Shaan 253	Cultivar	A	2001	II
Ta002192	Xiaoyan 926	Cultivar	A	2001	II
Ta000566	Zhengnong 17	Cultivar	A	2001	II
Ta002106	ShiXin 733	Cultivar	A	2001	I
Ta002144	Han 4589	Cultivar	A	2001	I
Ta000547	Yumai 58	Cultivar	A	2001	II
Ta000913	Jimai 19-SD	Cultivar	A	2001	II
Ta000647	Zhengmai 9023	Cultivar	A	2001	II
Ta000167	Liangxing 99	Cultivar	A	2001	II
Ta000178	Shijiazhuang 8	Cultivar	A	2001	I
Ta002725	Nongda 3214	Cultivar	A	2001	I
Ta002702	Shannongyoumai 3	Cultivar	A	2001	II
Ta002757	Laizhou 95021	Cultivar/alien introgressions	A	2001	II
Ta001398	Yangmai 15	Cultivar	A	2001	III
Ta000543	Zhoumai 16	Cultivar	A	2002	II
Ta002030	YuanFeng 175	Cultivar	0/1	2002	II
Ta002027	ShiXin 828	Cultivar	A	2002	I
Ta000522	Yannong 21	Cultivar	A	2002	II
Ta000198	Chang 6878	Cultivar	A	2002	I
Ta000902	Yannong 22	Cultivar	G	2002	II
Ta002562	Shannong 664	Cultivar	A	2002	II
Ta002722	Zhengmai 98	Cultivar	A	2002	II
Ta002658	Chuannong 12	Cultivar	A	2002	Ⅳ
Ta000885	Jimai 20-SD	Cultivar	A	2003	II
Ta000542	Yumai 57	Cultivar	A	2003	II
Ta000187	Chang 6154	Cultivar	G	2003	I
Ta002176	Xinong 2208	Cultivar	A	2003	II
Ta002678	Jinnong 207	Cultivar	G	2003	I
Ta002039	AiZao 8	Cultivar	A	2003	II
Ta000520	Huaimai 22	Cultivar	A	2003	Ⅱ
Ta002732	Lankaoaizao 8	Cultivar	A	2003	II
Ta001408	Zhengmai 366	Cultivar	A	2003	II
Ta001239	Yanzhan 4110	Cultivar	A	2003	II
Ta001410	Kenong 9204	Cultivar	A	2003	II
Ta000675	Lunxuan 987	Cultivar	G	2003	I
Ta000130	Huaimai 20	Cultivar	A	2003	Ⅱ
Ta001093	Chuanmai 42	Cultivar	A	2003	Ⅳ
Ta000220	Xiaoyan 22	Cultivar	A	2003	II
Ta002403	NeiMai 8	Cultivar	A	2003	Ⅳ
Ta002062	Heng 7228	Cultivar	G	2003	II
Ta002671	Xumai 30	Cultivar	A	2003	Ⅱ
Ta000706	Weimai 8	Cultivar	A	2003	II
Ta002166	Gaoyou 9415	Cultivar	A	2003	I
Ta001400	Jinmai 79	Cultivar	G	2003	I
Ta000685	Shannong 12	Cultivar	A	2003	II
Ta001177	Han 4564	Cultivar	A	2003	I
Ta002708	Hanyou 3475	Cultivar	G	2003	II
Ta002720	Jintai 170	Cultivar	A	2003	I
Ta002659	Linyou 145	Cultivar	G	2003	I
Ta000645	Taishan 21	Cultivar	G	2003	II
Ta000476	Heng 4399	Cultivar	A	2003	II
Ta001982	Xinmai 18-LHQ	Cultivar	A	2004	II
Ta002214	NongDa 135	Cultivar	A	2004	I
Ta001008	Kenong 199	Cultivar	A	2004	II
Ta002669	Zhengmai 005	Cultivar	A	2004	II
Ta001236	Zhoumai 18	Cultivar	A	2004	II
Ta000477	Hengguan 35	Cultivar	A	2004	II
Ta000890	Shiluan 02-1	Cultivar	G	2004	I
Ta001995	Xumai 856	Cultivar	A	2004	Ⅱ
Ta002640	Yangmai 16	Cultivar	A	2004	III
Ta000189	Changhan 58	Cultivar	A	2004	II
Ta000613	Beijing 0045	Cultivar	A	2004	I
Ta001955	Lantian 15	Cultivar	A	2004	VIII
Ta001170	Zhenmai 168	Cultivar	A	2004	III
Ta000371	Ligao 6	Cultivar	A	2004	II
Ta002618	Xindong 26	Cultivar	A	2004	Ⅹ
Ta002116	Heng 5229	Cultivar	A	2004	II
Ta000529	Linmai 2	Cultivar	A	2004	II
Ta002731	Shanrong 3	Cultivar/alien introgressions	A	2004	II
Ta000663	Yannong 24	Cultivar	A	2004	II
Ta000530	Shannong 15	Cultivar	A	2004	II
Ta000899	Taishan 23	Cultivar	A	2004	II
Ta002685	Linyuan 3158	Cultivar	A	2004	I
Ta000218	Shimai 15	Cultivar	A	2005	I
Ta002756	Nongda 179	Cultivar	A	2005	I
Ta002035	Xinmai 208	Cultivar	A	2005	II
Ta000200	Aikang 58	Cultivar	A	2005	II
Ta000517	Huaimai 25	Cultivar	A	2005	III
Ta000188	Chang 6359	Cultivar	A	2005	I
Ta001426	Xinong 979	Cultivar	A	2005	II
Ta001343	Qinnong 142	Cultivar	A	2005	II
Ta000374	Xiaoyan 81	Cultivar	A	2005	II
Ta000181	Xinong 928	Cultivar	A	2005	II
Ta000458	Xinong 889	Cultivar	G	2005	II
Ta000160	Heng 136	Cultivar	A	2005	II
Ta000633	Yunong 949	Cultivar	G	2005	II
Ta000494	Yunhan 22-33	Cultivar	A	2005	I
Ta002695	Shannong 8355	Cultivar	A	2005	II
Ta002041	Jiaomai 668	Cultivar	A	2006	II
Ta000212	Luomai 21	Cultivar	A	2006	II
Ta001007	Wennong 6	Cultivar	A	2006	II
Ta001172	Yannong 19	Cultivar	A	2006	II
Ta001238	Jimai 22-SD	Cultivar	A	2006	II
Ta000603	Liangxing 66	Cultivar	A	2006	II
Ta000432	Humai 15	Cultivar	A	2006	IX
Ta000232	Xinong 2000	Cultivar	A	2006	II
Ta001378	Lantian 26	Cultivar	A	2006	VIII
Ta000676	Chuanyu 20	Cultivar	A	2006	Ⅳ
Ta002689	Linhan 6	Cultivar	G	2006	I
Ta002410	Xinmai 19	Cultivar	A	2006	II
Ta000495	Luohan 6	Cultivar	A	2006	II
Ta002714	Han00-7086	Cultivar	A	2006	I
Ta002703	Xinmai 9817	Cultivar	A	2007	II
Ta000498	Luohan 11	Cultivar	A	2007	II
Ta002151	HeNong 825	Cultivar	G	2007	I
Ta000499	Luohan 13	Cultivar	A	2007	II
Ta000847	Zhoumai 22	Cultivar	A	2007	II
Ta000667	Zhongmai 175	Cultivar	A	2007	I
Ta003762	Bainong 160	Cultivar	A	2007	II
Ta004260	Lantian 23	Cultivar	A	2007	VIII
Ta001956	Lantian 19	Cultivar	0/1	2007	VIII
Ta002655	Xikemai 4	Cultivar	A	2007	Ⅳ
Ta000601	Zhouyuan 9369	Cultivar	A	2007	II
Ta002110	ShiYou 17	Cultivar	G	2007	I
Ta000553	Xuke 1	Cultivar	A	2007	II
Ta000909	Nongda 211	Cultivar	G	2007	II
Ta000519	Shannong 20	Cultivar	A	2007	II
Ta000174	Luohan 8	Cultivar	A	2008	II
Ta002033	YuBao1	Cultivar	A	2008	II
Ta001978	HuaPei 6	Cultivar	A	2008	II
Ta002736	Kenong 2007	Cultivar	G	2008	I
Ta000428	Xinong 3517	Cultivar	A	2008	II
Ta000939	Yangmai 18	Cultivar	A	2008	III
Ta000541	Tainong 18	Cultivar	A	2008	II
Ta000487	Raomai 16	Cultivar	A	2008	I
Ta002102	Jinhe 9123	Cultivar	A	2008	II
Ta002145	HeNong 6049	Cultivar	A	2008	II
Ta001977	Hanmai 13	Cultivar	A	2009	II
Ta002043	Zhengyumai 9987	Cultivar	A	2009	II
Ta002023	YuNong 416	Cultivar	A	2009	II
Ta000555	Fanmai 8	Cultivar	A	2009	II
Ta001346	Shaanmai 94	Cultivar	A	2009	II
Ta000586	Shaanmai 139	Cultivar	A	2009	II
Ta001360	Lantian 31	Cultivar	A	2009	VIII
Ta002633	Huaimai 29	Cultivar	A	2009	Ⅱ
Ta002167	ShanNong 17	Cultivar	A	2009	II
Ta000524	Shiyou 20	Cultivar	G	2009	I
Ta002630	Xinmai 21	Cultivar	A	2009	II
Ta000557	Zhengmai 7698	Cultivar	A	2009	II
Ta002657	Tanmai 98	Cultivar	A	2009	II
Ta001035	Zhoumai 27	Cultivar	A	2009	II
Ta000222	Xinmai 26	Cultivar	A	2010	II
Ta000186	Yunhan 618	Cultivar	A	2010	I
Ta000580	Zhongmai 895	Cultivar	A	2010	I
Ta000460	Guixie 3	Cultivar	A	2010	V
Ta002625	Mianmai 367	Cultivar	A	2010	Ⅳ
Ta002721	Linyuan 8	Cultivar	A	2010	I
Ta002096	Wennong 14	Cultivar	A	2010	II
Ta002780	K35	Breeding line	./.	Post-2010	II
Ta002665	Zhengzi 8709-4-4	Breeding line	G	Post-2010	II
Ta002021	Wanyuanxuan 9	Breeding line (M)	A	Post-2010	II
Ta002020	Xiaoyan 92	Breeding line	A	Post-2010	II
Ta002686	Shannong 05066	Breeding line	A	Post-2010	II
Ta002755	C104	Breeding line	A	Post-2010	II
Ta002656	Taishan 4033	Cultivar	A	Post-2010	II
Ta000584	Xiaoyan 15	Cultivar	A	Post-2010	II
Ta002042	Puyu 1	Cultivar	A	Post-2010	II
Ta002783	Dalilengjiao	Breeding line	A	Post-2010	I
Ta002697	NC08-2	Breeding line	A	Post-2010	II
Ta002760	Xiaoyan 39	Cultivar	A	Post-2010	Ⅱ
Ta001364	Longyuan 031	Cultivar	G	Post-2010	VIII
Ta001226	Pubing 202	Cultivar	A	Post-2010	II
Ta002158	JiMai 585-HB	Cultivar	A	2011	II
Ta001102	Huaichuan 916	Cultivar	A	2011	II
Ta002240	Xinong 822	Cultivar	A	2011	II
Ta001392	Lanhangxuan 121	Cultivar	G	2011	VIII
Ta000538	Luyuan 502	Cultivar	A	2011	II
Ta000579	Xinong 509	Cultivar	A	2011	II
Ta002024	ZhengMai 0856	Cultivar	A	2012	II
Ta003798	Tongmai 6	Cultivar	A	2012	II
Ta000573	Chuanmai 104	Cultivar	A	2012	Ⅳ
Ta002134	Xingmai 7	Cultivar	A	2012	I
Ta002143	NongDa 399	Cultivar	A	2012	I
Ta002765	Kenong 1006	Cultivar	A	2013	I
Ta001237	Bainong 207	Cultivar	A	2013	II
Ta004261	Lantian 30	Cultivar	A	2013	VIII
Ta004218	Shanken 22	Breeding line	A	2014	II
Ta001996	Fengdecunmai 5	Cultivar	A	2014	II
Ta002146	Nongda 5181	Cultivar	A	2014	I
Ta000001	Ruihuamai 520	Cultivar	A	2014	III
Ta004212	LS4607	Breeding line	A	2015	II
Ta001997	Xumai 35	Cultivar	A	2015	Ⅱ
Ta004262	Lantian 33	Cultivar	A	2015	VIII
Ta002003	Xinong 805	Cultivar	A	2015	II
Ta002587	Lunxuan 103	Cultivar	A	2015	I
Ta000534	Yannong 999	Cultivar	A	2016	II
Ta002129	KeNong 2011	Cultivar	A	2016	I
Ta001954	Jimai 229-SD	Cultivar	G	2016	II
Ta002015	KeNong 2009	Cultivar	A	2017	I
Ta000132	Ji954072-SD	Breeding line	A	2017	II
Ta000109	Lunxuan 2000	Breeding line	A	2017	II
Ta012651	Zhongmai 66	Cultivar	A	2017	0
Ta002013	Bainong 201	Cultivar	A	2017	II
Ta000083	Bainong 4199	Cultivar	A	2017	II
Ta001958	Fengdecunmai 12	Cultivar	A	2017	II
Ta001391	Lanhangxuan 122	Cultivar	A	2017	VIII
Ta000003	Ruihuamai 518	Cultivar	A	2018	III
Ta004111	Huaimai 40	Cultivar	A	2018	Ⅱ
Ta000824	Zhoumai 32	Cultivar	A	2018	II
Ta001417	Jimai44-SD	Cultivar	A	2018	II
Ta000099	Huaimai 304	Breeding line	A	2019	III
Ta003131	Xumai DH2	Breeding line	A	2019	Ⅱ
Ta000135	Jimai43-SD	Breeding line	A	2019	II
Ta003114	Xinong 869	Breeding line	A	2019	II
Ta004117	Xinong 852	Breeding line	A	2019	II
Ta004136	Xinong 879	Breeding line	A	2019	II
Ta002005	Xinong 865	Breeding line	A	2019	II
Ta000120	Zhongmai 578	Cultivar	A	2019	II
Ta000131	Jimai 60-SD	Cultivar	A	2019	II
Ta002002	Xinong 401	Breeding line	A	2019	II
Ta000011	Ruihua 549	Cultivar	A	2020	III
Ta003204	Jimai 70	Cultivar	A	2020	II
Ta004316	Landa 211	Cultivar	A	2020	VIII
Ta001033	935106	Breeding line	G	2020	II
Ta002004	Xinong857	Cultivar	A	2020	II
Ta000085	Chuangmai 58	Cultivar	A	2021	II
Ta000048	Xinong 916	Breeding line	A	2021	II
Ta004220	Zhengmai 158	Breeding line	A	2021	II
Ta004221	Zhengmai 369	Cultivar	A	2021	II
Ta002692	Chuanmai 7201	Cultivar	A	Unknown	Ⅳ
Ta002745	Wanyuanbai 1	Cultivar	A	Unknown	II
Ta002026	LiangFeng 998	Cultivar	A	Unknown	I
Ta002682	Jishi 42	Cultivar	A	Unknown	II
Ta002137	Hannong 1412	Cultivar	A	Unknown	I
Ta001988	Yuejin 5	Cultivar	A	Unknown	II
Ta002613	Wen 12	Cultivar	A	Unknown	Ⅲ
Ta013935	CItr 11478	Introduced cultivar	A	NA	NA
Ta000852	Red Fife	Introduced cultivar	A	1842	Ontario, Canada
Ta000874	Fife	Introduced cultivar	A	1860	Ontario, Canada
Ta002577	Chul	Introduced cultivar	G	1900	Jizzax, Uzbekistan
Ta001217	Rieti	Introduced cultivar	A	1900	Italy
Ta000402	Wilhelmina	Introduced cultivar	A	1901	Gelderland, Netherlands
Ta013934	CItr 2608	Introduced cultivar	A	1904	NA
Ta001985	Quality	1923年Introduced cultivar	A	1906	New South Wales, Australia
Ta002469	357	Introduced cultivar	A	1913	Uzbekistan
Ta001532	Villa Glori	Introduced cultivar	A	1913	Lazio, Italy
Ta002487	Type No. 23-2	Introduced cultivar	A	1915	Punjab, Pakistan
Ta002654	Type No. 25	Introduced cultivar	G	1915	Punjab, Pakistan
Ta002567	Type No. 14	Introduced cultivar	A	1915	Punjab, Pakistan
Ta002620	Type No. 7	Introduced cultivar	A	1915	Punjab, Pakistan
Ta002607	Type No. 23-1	Introduced cultivar	A	1915	Punjab, Pakistan
Ta002551	Type No. 13	Introduced cultivar	A	1915	Punjab, Pakistan
Ta014198	PI 40942	Introduced cultivar	A	1915	NA
Ta013932	Type No. 16	Introduced cultivar	A	1915	NA
Ta013938	PI 41021	Introduced cultivar	A	1915	NA
Ta014197	PI 42013	Introduced cultivar	./.	1916	NA
Ta013920	PI 43250	Introduced cultivar	A	1916	NA
Ta002554	Dame	Introduced cultivar	A	1917	Āz̄ārbāyjān-e Ghārbī, Iran
Ta001518	Akagomughi	Introduced cultivar	A	1917	Japan
Ta013931	PI 51688	Introduced cultivar	A	1920	NA
Ta002552	139	Introduced cultivar	A	1923	Jammu and Kashmir, India
Ta002481	185	Introduced cultivar	A	1923	Jammu and Kashmir, India
Ta013919	PI 57157	Introduced cultivar	A	1923	NA
Ta014176	PI 60740	Introduced cultivar	G	1924	NA
Ta013926	PI 65564	Introduced cultivar	A	1925	NA
Ta002557	84	Introduced cultivar	A	1926	Iraq
Ta002612	81	Introduced cultivar	G	1926	Iraq
Ta014089	Bauländer Spelz	斯卑尔脱小麦	A	1926	NA
Ta013924	Leucospermum	Introduced cultivar	A	1926	NA
Ta002516	Kamchtka	Introduced cultivar	A	1927	Armenia
Ta002550	Karmir	Introduced cultivar	A	1927	Armenia
Ta002611	Kamrakhat	Introduced cultivar	A	1927	Armenia
Ta002553	12611	Introduced cultivar	G	1929	Balkh, Afghanistan
Ta002534	Gandom	Introduced cultivar	G	1929	Ghōr, Afghanistan
Ta002556	12677	Introduced cultivar	G	1929	Balkh, Afghanistan
Ta002594	600	Introduced cultivar	A	1929	Nagano, Japan
Ta002495	168	Introduced cultivar	A	1930	Qashqadaryo, Uzbekistan
Ta002591	448	Introduced cultivar	A	1930	Uzbekistan
Ta002585	212	Introduced cultivar	A	1930	Qashqadaryo, Uzbekistan
Ta002488	224	Introduced cultivar	A	1930	Uzbekistan
Ta001359	Frontana	Introduced cultivar	A	1930	Rio Grande do Sul, Brazil
Ta013939	PI 94468	Introduced cultivar	A	1931	NA
Ta000793	Suwon 86	Introduced cultivar	A	1932	Kyonggi, Korea, South
Ta013996	158	Introduced cultivar	A	1932	NA
Ta001524	Norin10	Introduced cultivar	A	1935	Iwate, Japan
Ta001530	Odesskaya 3	Cultivar	A	1936	Odeska oblast, Ukraine
Ta002549	1893	Introduced cultivar	A	1937	Malatya, Turkey
Ta002518	Surkha	Introduced cultivar	0/1	1937	Afghanistan
Ta002513	1881	Introduced cultivar	A	1937	Malatya, Turkey
Ta000792	Early Premium	Cultivar	A	1937	Missouri, United States
Ta013909	PI 127098	Introduced cultivar	A	1937	NA
Ta011026	Autonomia	Introduced cultivar	A	1938	NA
Ta001534	Cadet	Cultivar	A	1940	North Dakota, United States
Ta011103	San Pastore	Introduced cultivar	A	1940	NA
Ta001036	Apache	Breeding line	A	1940	Oklahoma, Kansas, New Mexico, United States
Ta001528	Triumph	Cultivar	A	1940	Oklahoma, United States
Ta001519	Funo	Introduced cultivar，1956年引入我国，在陕、青、甘、川、云、贵、鄂、豫、鲁等省推广	G	1944	Emilia Romagna, Italy
Ta001533	Atlas 66	Introduced cultivar	A	1947	North-Carolina, United States
Ta002592	3063	Introduced cultivar	0/1	1948	Çanakkale, Turkey
Ta002583	Karakilcik	Introduced cultivar	G	1948	Van, Turkey
Ta002538	Kirmizi Yazlik	Introduced cultivar	A	1948	Diyarbakır, Turkey
Ta002617	Kandihari	Introduced cultivar	G	1948	Mardin, Turkey
Ta002646	Floransa	Introduced cultivar	A	1948	Adana, Turkey
Ta002492	Kasisik	Introduced cultivar	G	1948	TurkeyŞanlıurfa, Turkey
Ta002517	Yumusak B	Introduced cultivar	G	1948	Kars, Turkey
Ta002472	4075	Introduced cultivar	A	1948	Diyarbakır, Turkey
Ta002563	Normal Yumusak	Introduced cultivar	A	1948	Turkey
Ta002501	4244	Introduced cultivar	A	1948	Erzincan, Turkey
Ta002536	3880	Introduced cultivar	A	1948	Erzincan, Turkey
Ta002530	Sari	Introduced cultivar	G	1948	Turkey
Ta002482	4	Introduced cultivar	G	1948	Balkh, Afghanistan
Ta002605	Tir	Introduced cultivar	A	1948	Turkey
Ta014190	PI 168680	Introduced cultivar	./.	1948	NA
Ta002582	Cankiri	Introduced cultivar	G	1949	Elazığ, Turkey
Ta002593	6333	Introduced cultivar	0/1	1949	Hakkâri, Turkey
Ta002515	8916-2	Introduced cultivar	A	1949	Erzincan, Turkey
Ta002483	10516	Introduced cultivar	A	1949	Kahramanmaraş, Turkey
Ta002644	Sadabozu 1	Introduced cultivar	G	1949	Miyazaki,Japan
Ta002547	Kilcikiz	Introduced cultivar	A	1949	Gaziantep, Turkey
Ta002535	C-1	Introduced cultivar	A	1949	Ḩimş, Syria
Ta002475	Skeilbie	Introduced cultivar	A	1949	Ḩamāh, Syria
Ta002541	6319	Introduced cultivar	G	1949	Hakkâri, Turkey
Ta002584	4473	Introduced cultivar	A	1949	Şanlıurfa, Turkey
Ta002636	Type No. 19H	Introduced cultivar	G	1949	Punjab, Pakistan
Ta001336	205	Introduced cultivar	A	1949	Afghanistan
Ta001254	Tigaria	Introduced cultivar	A	1949	Madhya Pradesh, India
Ta014200	PI 182118	Introduced cultivar	A	1949	NA
Ta013911	PI 184157	Introduced cultivar	A	1949	NA
Ta013936	PI 184168	Introduced cultivar	A	1949	NA
Ta002666	4B269-10-10-15-2-3	Breeding line	A	Pre-1950	0
Ta000735	Abbondanza	Introduced cultivar	A	1950	Toscana, Italy
Ta013933	PI 192808	Introduced cultivar	A	1950	NA
Ta002694	09J40	Breeding line	A	Post-1950	II
Ta002642	Sanshukomugi	Introduced cultivar	G	1951	Japan
Ta002491	Misria	Introduced cultivar	A	1953	Iraq
Ta002638	Hawasia	Introduced cultivar	G	1953	Iraq
Ta002500	12985	Introduced cultivar	G	1953	Farāh, Afghanistan
Ta002651	Homara Mania	Introduced cultivar	G	1953	Iraq
Ta002621	Yosifia	Introduced cultivar	A	1953	Iraq
Ta002639	Homara	Introduced cultivar	G	1953	Iraq
Ta002623	Mania	Introduced cultivar	G	1953	Iraq
Ta002615	Kendiharia	Introduced cultivar	G	1953	Iraq
Ta002854	Aztec	Introduced cultivar	A	1953	New Mexico, United States
Ta001258	C271	Introduced cultivar	A	1953	Gilgit-Baltistan, Pakistan
Ta000807	Attila	Introduced cultivar	./.	1953	Mexico
Ta002597	Gandom-I-Safade	Introduced cultivar	G	1954	Bāmyān, Afghanistan
Ta002575	Gandom-I-Safadek	Introduced cultivar	G	1954	Ghōr, Afghanistan
Ta002540	14224	Introduced cultivar	A	1954	North-West Frontier, Pakistan
Ta002616	14053	Introduced cultivar	A	1954	North-West Frontier, Pakistan
Ta002514	Farah	Introduced cultivar	G	1954	Farāh, Afghanistan
Ta002589	Gandum	Introduced cultivar	G	1954	Farāh, Afghanistan
Ta000837	Salti Naimya	Introduced cultivar	A	1956	Jordan
Ta001987	Neuzucht	Introduced cultivar	A	1957	Germany
Ta002564	K397	Introduced cultivar	A	1958	Punjab, Pakistan
Ta000729	Orofen	Introduced cultivar	A	1958	La Araucanía, Chile
Ta000872	Red Kamsereti	Introduced cultivar	A	1960	Gilgit-Baltistan, Pakistan
Ta002480	93	Introduced cultivar	A	1960	Lorestān, Iran
Ta001263	PCBW	Introduced cultivar	A	1960	Mexico
Ta013921	PI 264961	Introduced cultivar	A	1960	NA
Ta003607	Randhawai	Introduced cultivar	./.	1961	Punjab, Pakistan
Ta014195	PI 272573	Introduced cultivar	./.	1961	NA
Ta014191	PI 272576	Introduced cultivar	./.	1961	NA
Ta014179	PI 272555	Introduced cultivar	A	1961	NA
Ta013922	PI 272374	Introduced cultivar	A	1961	NA
Ta002627	Damaskus 6	Introduced cultivar	A	1962	Syria
Ta002521	Aleppo 32	Introduced cultivar	G	1962	Syria
Ta002650	Aleppo 1	Introduced cultivar	G	1962	Syria
Ta000404	Penjamo 62	Cultivar	A	1962	Ciudad de México, Mexico
Ta000412	Pitic 62	Introduced cultivar	A	1962	Ciudad de México, Mexico
Ta013918	PI 278589	Introduced cultivar	A	1962	NA
Ta002490	40b	Introduced cultivar	A	1963	Khūzestān, Iran
Ta002555	32	Introduced cultivar	A	1963	Khūzestān, Iran
Ta001253	Napo 63	Introduced cultivar	A	1963	Cundinamarca, Colombia
Ta000411	Lerma Rojo 64	Introduced cultivar	A	1964	Ciudad de México, Mexico
Ta000467	Plainsman	Introduced cultivar	G	1964	United States
Ta014196	PI 306554	Introduced cultivar	./.	1965	NA
Ta014188	PI 306553	Introduced cultivar	./.	1965	NA
Ta002578	477	Introduced cultivar	G	1966	Herāt, Afghanistan
Ta002539	429	Introduced cultivar	G	1966	Herāt, Afghanistan
Ta002476	451	Introduced cultivar	G	1966	Farāh, Afghanistan
Ta002506	455	Introduced cultivar	0/1	1966	Farāh, Afghanistan
Ta002489	432	Introduced cultivar	G	1966	Herāt, Afghanistan
Ta002519	1703	Introduced cultivar	0/1	1966	Kandahār, Afghanistan
Ta002600	1708	Introduced cultivar	G	1966	Kandahār, Afghanistan
Ta001986	Mexi-Pak 66	Introduced cultivar	A	1966	Ciudad de México, Mexico
Ta000405	Siete Cerros 66	Introduced cultivar	A	1966	Ciudad de México, Mexico
Ta002558	B-872	Introduced cultivar	A	1967	Erzurum, Turkey
Ta002485	B-941	Introduced cultivar	A	1967	Erzurum, Turkey
Ta002604	B-938	Introduced cultivar	A	1967	Erzurum, Turkey
Ta000385	Ciano F67	Introduced cultivar	A	1967	Mexico
Ta014093	Lignee 24	斯卑尔脱小麦	A	1968	NA
Ta014199	PI 337997	Introduced cultivar	A	1968	NA
Ta002528	Floransa C	Introduced cultivar	A	1969	Adana, Turkey
Ta002496	Floransa B	Introduced cultivar	A	1969	Adana, Turkey
Ta000809	Predgornaya 2	Introduced cultivar	G	1969	Krasnodarskij kraj, Former, Soviet Union
Ta014175	PI 341432	Introduced cultivar	A	1969	NA
Ta013929	PI 345238	Introduced cultivar	A	1969	NA
Ta002561	Tirmai	Introduced cultivar	G	1970	Afghanistan
Ta001233	Lovrin 10	Introduced cultivar	A	1970	Romania
Ta000433	Vicam 71	Introduced cultivar	A	1970	Ciudad de México, Mexico
Ta001531	Tanori	Cultivar	A	1970	Mexico
Ta014194	PI 348303	Introduced cultivar	./.	1970	NA
Ta014192	PI 348349	Introduced cultivar	./.	1970	NA
Ta014189	PI 348168	Introduced cultivar	A	1970	NA
Ta014187	PI 355592	Introduced cultivar	A	1970	NA
Ta014186	PI 348526	Introduced cultivar	A	1970	NA
Ta014185	PI 347921	Introduced cultivar	A	1970	NA
Ta014184	PI 347913	Introduced cultivar	A	1970	NA
Ta001520	Kavkaz	Introduced cultivar	A	1971	Krasnodarskij kraj, Russian Federation
Ta014177	PI 366118	Introduced cultivar	./.	1971	NA
Ta011049	Fontarronco	Introduced cultivar	A	1972	NA
Ta002602	Nyu Bai	Introduced cultivar	G	1973	Ibaraki, Japan
Ta013927	PI 157949	Introduced cultivar	A	1973	NA
Ta002523	FAO 33.213	Introduced cultivar	G	1974	Punjab, Pakistan
Ta002645	FAO 33.214	Introduced cultivar	A	1974	Punjab, Pakistan
Ta000968	Fielder	Introduced cultivar	A	1974	Idaho, United States
Ta002834	Darius	Introduced cultivar	A	1974	Île-de-France, France
Ta001278	Songlen	Introduced cultivar	A	1975	New South Wales, Australia
Ta000409	Pavon 76	Introduced cultivar	A	1976	Ciudad de México, Mexico
Ta001264	S76	Introduced cultivar	A	1976	United States
Ta002601	W157	Introduced cultivar	A	1978	Jammu and Kashmir, India
Ta002634	W128	Introduced cultivar	A	1978	Jammu and Kashmir, India
Ta002576	W168	Introduced cultivar	A	1978	Jammu and Kashmir, India
Ta002614	W125	Introduced cultivar	A	1978	Jammu and Kashmir, India
Ta002568	W120	Introduced cultivar	G	1978	Jammu and Kashmir, India
Ta002512	W167	Introduced cultivar	A	1978	Jammu and Kashmir, India
Ta014094	Ostro	斯卑尔脱小麦	A	1978	NA
Ta013923	W144	Introduced cultivar	G	1978	NA
Ta001181	Avocet	Introduced cultivar	A	1979	New South Wales, Australia
Ta001257	P9936	Introduced cultivar	A	1980	Ciudad de México, Mexico
Ta001265	Sunbird 'S'	Introduced cultivar	A	1980	Ciudad de México, Mexico
Ta014152	REKTOR	Introduced cultivar	A	1981	NA
Ta001259	Tonichi 81	Introduced cultivar	A	1981	Ciudad de México, Mexico
Ta002599	79TK112-1067B	Introduced cultivar	A	1982	Erzurum, Turkey
Ta002508	79TK104-552B	Introduced cultivar	G	1982	Kars, Turkey
Ta002573	79TK098-516	Introduced cultivar	G	1982	Kars, Turkey
Ta002525	79TK100-531A-2	Introduced cultivar	G	1982	Kars, Turkey
Ta002478	79TK098-519A	Introduced cultivar	G	1982	Kars, Turkey
Ta002569	79TK109-595	Introduced cultivar	G	1982	Erzurum, Turkey
Ta002499	79TK104-548B	Introduced cultivar	G	1982	Kars, Turkey
Ta014174	PI 470735	Introduced cultivar	./.	1982	NA
Ta002649	PNE 226-2	Introduced cultivar	G	1983	Pakistan
Ta002565	PNE 226-1	Introduced cultivar	G	1983	Pakistan
Ta000955	Xifeng	Introduced cultivar	G	1983	Japan
Ta002719	TAM 107	Introduced cultivar	A	1984	Texas, United States
Ta002705	Pioneer 2174	Introduced cultivar	A	1984	Oklahoma, United States
Ta000378	Opata 85	Introduced cultivar	A	1985	Ciudad de México, Mexico
Ta001266	Yaco"S"	Introduced cultivar	A	1985	Mexico
Ta000454	Chakwal 86	Introduced cultivar	A	1986	Punjab, Pakistan
Ta002468	Clark	Introduced cultivar	A	1987	Indiana, United States
Ta001270	Bluesky	Introduced cultivar	A	1987	Alberta;Canada
Ta002545	76/1	Introduced cultivar	A	1989	Adıyaman, Turkey
Ta002471	14/17	Introduced cultivar	G	1989	Adıyaman, Turkey
Ta002571	86PK1308-001.07	Introduced cultivar	G	1990	Gilgit-Baltistan, Pakistan
Ta002586	86PK1272-001.00	Introduced cultivar	A	1990	Gilgit-Baltistan, Pakistan
Ta002505	86PK1306-002.00	Introduced cultivar	G	1990	Gilgit-Baltistan, Pakistan
Ta002566	86PK1304-001.00	Introduced cultivar	G	1990	Gilgit-Baltistan, Pakistan
Ta002503	86PK1305-001.00	Introduced cultivar	A	1990	Gilgit-Baltistan, Pakistan
Ta002629	86PK1287-001.14	Introduced cultivar	A	1990	Gilgit-Baltistan, Pakistan
Ta002537	86PK1307-001.00	Introduced cultivar	A	1990	Gilgit-Baltistan, Pakistan
Ta002497	86PK1308-001.11	Introduced cultivar	A	1990	Gilgit-Baltistan, Pakistan
Ta002763	Tomahawk	Introduced cultivar	A	1991	Colorado, United States
Ta002679	Longhorn	Introduced cultivar	A	1991	Kansas, United States
Ta002533	84TK105-056.0	Introduced cultivar	G	1991	Diyarbakır, Turkey
Ta000806	Freedom	Introduced cultivar	A	1991	Ohio, United States
Ta014153	SPARK	Introduced cultivar	A	1991	NA
Ta002675	TAM 202	Introduced cultivar	A	1992	Texas, United States
Ta002782	Laredo	Introduced cultivar	A	1992	Colorado, United States
Ta002738	Ogallala	Introduced cultivar	A	1992	Colorado, United States
Ta002673	Pioneer 2137	Introduced cultivar	A	1992	Kansas, United States
Ta002735	Yuma	Introduced cultivar	A	1992	Colorado, United States
Ta002733	Arlin	Introduced cultivar	A	1992	Kansas, United States
Ta002778	Ponderosa	Introduced cultivar	A	1993	Colorado, United States
Ta002744	Alliance	Introduced cultivar	A	1993	Nebraska, United States
Ta002784	Jules	Introduced cultivar	A	1993	Colorado, United States
Ta001335	Alpowa	Introduced cultivar	A	1993	Washington, United States
Ta003662	Pastor	Introduced cultivar	A	1993	Mexico
Ta002716	Halt	Introduced cultivar	A	1994	Colorado, United States
Ta002509	84TK101-036.1	Introduced cultivar	A	1994	Diyarbakır, Turkey
Ta002718	Oro Blanco	Introduced cultivar	0/1	1994	Kansas, United States
Ta002748	Jagger	Introduced cultivar	A	1994	Kansas, United States
Ta002713	Nekota	Introduced cultivar	A	1994	Nebraska, United States
Ta002546	84TK056-140.1	Introduced cultivar	A	1994	Hatay, Turkey
Ta002766	Niobrara	Introduced cultivar	A	1994	Nebraska, United States
Ta002781	Platte	Introduced cultivar	A	1995	United States
Ta002774	Rowdy	Introduced cultivar	A	1995	Colorado,United States
Ta014154	OPTIMUS	Introduced cultivar	A	1995	NA
Ta002758	Windstar	Introduced cultivar	A	1996	Nebraska,United States
Ta002661	Pronghorn	Introduced cultivar	A	1996	United States
Ta002777	Crimson	Introduced cultivar	A	1997	South Dakota, United States
Ta002474	IWA8604270	Introduced cultivar	G	1997	Kordestān, Iran
Ta002596	IWA8614070	Introduced cultivar	G	1997	Eşfahān, Iran
Ta002504	IWA8608636	Introduced cultivar	G	1997	Hamadān, Iran
Ta002532	IWA8607807	Introduced cultivar	G	1997	Kermānshāh, Iran
Ta002609	IWA8604735	Introduced cultivar	G	1997	Iran
Ta002502	IWA8604731	Introduced cultivar	G	1997	Kermān, Iran
Ta002572	IWA8612682	Introduced cultivar	G	1997	Khorāsān-e Raẕavī, Iran
Ta002559	IWA8604628	Introduced cultivar	G	1997	Golestān, Iran
Ta002653	IWA8604010	Introduced cultivar	G	1997	Sīstān va Balūchestān, Iran
Ta002684	Tandem	Introduced cultivar	A	1997	United States
Ta002479	IWA8608766	Introduced cultivar	A	1997	Kordestān, Iran
Ta002544	IWA8604006	Introduced cultivar	G	1997	Sīstān va Balūchestān, Iran
Ta002696	Prowers	Introduced cultivar	A	1997	United States
Ta002470	IWA8604850	Introduced cultivar	G	1997	Īlām, Iran
Ta002531	IWA8604165	Introduced cultivar	0/1	1997	Māzandarān, Iran
Ta014091	Holstenkorn	斯卑尔脱小麦	A	1997	NA
Ta003673	Westonia	Introduced cultivar	A	1997	Western-Australia
Ta013940	PI 43344	Introduced cultivar	A	1997	NA
Ta002676	Betty	Introduced cultivar	A	1998	Kansas, United States
Ta002704	Heyne	Introduced cultivar	A	1998	USA:Kansas
Ta002668	Cossack	Introduced cultivar	A	1998	Kansas, United States
Ta002734	Cisco	Introduced cultivar	A	1998	Colorado,United States
Ta002749	Hondo	Introduced cultivar	A	1998	Kansas, United States
Ta002762	Cougar	Introduced cultivar	A	1999	Nebraska, United States
Ta002674	Kalvesta	Introduced cultivar	A	1999	United States
Ta002729	Trego	Introduced cultivar	A	1999	United States
Ta002680	Harding	Introduced cultivar	A	1999	United States
Ta002477	K2003-55	Introduced cultivar	A	Pre-2000	Kazakhstan
Ta002667	Ripper	Introduced cultivar	A	Pre-2000	United States
Ta002740	OK00421	Introduced cultivar	A	Pre-2000	Oklahoma, United States
Ta002507	TU86-14-04-1	Introduced cultivar	A	Pre-2000	Turkey
Ta002493	Kunduru Menceki	Introduced cultivar	G	Pre-2000	Elazığ, Turkey
Ta002688	SD97538	Introduced cultivar	A	Pre-2000	South-Dakota,United States
Ta002542	K2003-8（Pschenitsa myagkaya）	Introduced cultivar	A	Pre-2000	Almaty oblysy, Kazakhstan
Ta002570	TU86-13-07	Introduced cultivar	A	Pre-2000	Turkey
Ta002726	Intrada	Introduced cultivar	A	Pre-2000	Oklahoma, United States
Ta002510	TU85-082-01	Introduced cultivar	A	Pre-2000	Turkey
Ta002522	Shirokawa Shiro	Introduced cultivar	A	Pre-2000	Japan
Ta002579	K2003-65(Pschenitca)	Introduced cultivar	G	Pre-2000	Shyghys Qazaqstan oblysy, Kazakhstan
Ta002028	TAM 111	Introduced cultivar	A	Pre-2000	Texas, United States
Ta001356	Ttj/RC103	Introduced cultivar	A	Pre-2000	France
Ta002709	Stanton	Introduced cultivar	A	2000	USA:Kansas
Ta002775	Wahoo	Introduced cultivar	A	2000	Nebraska, United States
Ta002751	TAM 400	Introduced cultivar	A	2000	Texas, United States
Ta002770	Ok101	Introduced cultivar	A	2001	Oklahoma, United States
Ta002670	Above	Introduced cultivar	A	2001	Colorado, United States
Ta002750	Goodstreak	Introduced cultivar	A	2002	USA:Nebraska
Ta002700	Harry	Introduced cultivar	A	2002	United States
Ta002764	Jagalene	Introduced cultivar	A	2002	United States
Ta002660	Cutter	Introduced cultivar	A	2002	United States
Ta002664	Ankor	Introduced cultivar	A	2002	Colorado, United States
Ta002727	Arrowsmith	Introduced cultivar	A	2003	United States
Ta002753	Antelope	Introduced cultivar	A	2003	Nebraska, United States
Ta002747	Santa Fe	Introduced cultivar	A	2003	United States
Ta002773	Burchett	Introduced cultivar	A	2003	Kansas,United States
Ta002754	Overley	Introduced cultivar	A	2003	United States
Ta002606	TJK04-379	Introduced cultivar	A	2004	Tajikistan
Ta002598	TJK04-3	Introduced cultivar	G	2004	Tajikistan
Ta002717	Bond CL	Introduced cultivar	A	2004	Colorado, United States
Ta002486	TJK03-194	Introduced cultivar	A	2004	Tajikistan
Ta002619	TJK03-195	Introduced cultivar	G	2004	Tajikistan
Ta002693	Sturdy 2K	Introduced cultivar	A	2004	United States
Ta002672	Wendy	Introduced cultivar	A	2004	South-Dakota,United States
Ta002701	Hatcher	Introduced cultivar	A	2004	Colorado, United States
Ta002588	TJK03-295	Introduced cultivar	A	2004	Tajikistan
Ta002524	K2003-108（Pschenitca）	Introduced cultivar	A	2004	Shyghys Qazaqstan oblysy, Kazakhstan
Ta002648	TJK03-296	Introduced cultivar	A	2004	Tajikistan
Ta002706	Endurance	Introduced cultivar	A	2004	Oklahoma;United States
Ta002543	TJK04-420	Introduced cultivar	0/1	2004	Tajikistan
Ta002769	TAM 303	Introduced cultivar	A	2005	Texas, United States
Ta002715	Neosho	Introduced cultivar	A	2005	Kansas, United States
Ta002677	TAM 112	Introduced cultivar	A	2005	Texas, United States
Ta002768	ok Bullet	Introduced cultivar	A	2005	Oklahoma, United States
Ta002728	Hallam	Introduced cultivar	A	2005	Nebraska, United States
Ta002710	Okfield	Introduced cultivar	A	2005	Oklahoma, United States
Ta002498	TJK2006:204	Introduced cultivar	G	2006	Tajikistan
Ta002643	TJK2006:335	Introduced cultivar	A	2006	Sughd, Tajikistan
Ta002683	Alice	Introduced cultivar	A	2006	South Dakota, United States
Ta002687	Shavano	Introduced cultivar	A	2006	United States
Ta002560	TJK2006:291	Introduced cultivar	A	2006	Tajikistan
Ta002647	TJK2006:298	Introduced cultivar	G	2006	Tajikistan
Ta002526	TJK2006:354	Introduced cultivar	G	2006	Tajikistan
Ta002581	TJK2006:205	Introduced cultivar	A	2006	Sughd, Tajikistan
Ta002759	Keota	Introduced cultivar	A	2006	United States:Kansas
Ta002743	Fuller	Introduced cultivar	A	2007	Kansas, United States
Ta002752	RonL	Introduced cultivar	A	2007	United States
Ta002707	WB411W	Introduced cultivar	A	2015	Kansas, United States
Ta002724	Thunderbolt	Introduced cultivar	A	Unknown	United States
